# Supplementary material for: De Novo Design and Experimental Characterization of Ultrashort Self-Associating Peptides
Source: PLoS Comput Biol. 2014 Jul 10;10(7):e1003718. doi: 10.1371/journal.pcbi.1003718 (PMC4091692; doi:10.1371/journal.pcbi.1003718)
Supplement: Data S1 — YLD.pdb: X-ray crystallography structure of Ac-YLD in PDB format. The x-ray crystallography structure of Ac-YLD is provided in PDB format. This file can be viewed in programs such as Chimera, PyMOL, Jmol, or VMD. (PDB) [file pcbi.1003718.s005.pdb]

ATOM      1  C   ACE A1001      -1.236  15.769   2.324 11.00  1.13           C  
ATOM      2  O   ACE A1001      -2.176  15.480   1.553 11.00  1.39           O  
ATOM      3  CH3 ACE A1001      -1.082  17.160   2.854 11.00  1.46           C  
ATOM      4 HH3A ACE A1001      -0.342  17.190   3.465 11.00 -1.50           H  
ATOM      5 HH3B ACE A1001      -1.885  17.419   3.312 11.00 -1.50           H  
ATOM      6 HH3C ACE A1001      -0.920  17.764   2.126 11.00 -1.50           H  
ATOM      7  N   TYR A1002      -0.364  14.862   2.757 11.00  1.17           N  
ATOM      8  CA  TYR A1002      -0.465  13.439   2.427 11.00  1.05           C  
ATOM      9  C   TYR A1002       0.148  12.690   3.604 11.00  0.96           C  
ATOM     10  O   TYR A1002       1.359  12.851   3.877 11.00  1.20           O  
ATOM     11  CB  TYR A1002       0.269  13.059   1.123 11.00  1.27           C  
ATOM     12  CG  TYR A1002       0.015  11.622   0.763 11.00  1.27           C  
ATOM     13  CD1 TYR A1002       0.773  10.569   1.280 11.00  1.54           C  
ATOM     14  CD2 TYR A1002      -1.040  11.280  -0.090 11.00  1.54           C  
ATOM     15  CE1 TYR A1002       0.496   9.246   0.971 11.00  1.64           C  
ATOM     16  CE2 TYR A1002      -1.323   9.959  -0.402 11.00  1.55           C  
ATOM     17  CZ  TYR A1002      -0.557   8.935   0.126 11.00  1.35           C  
ATOM     18  OH  TYR A1002      -0.759   7.615  -0.174 11.00  1.70           O  
ATOM     19  HA  TYR A1002      -1.410  13.194   2.347 11.00 -1.20           H  
ATOM     20  HBA TYR A1002      -0.037  13.632   0.402 11.00 -1.20           H  
ATOM     21  HBB TYR A1002       1.222  13.201   1.236 11.00 -1.20           H  
ATOM     22  HD1 TYR A1002       1.484  10.761   1.848 11.00 -1.20           H  
ATOM     23  HD2 TYR A1002      -1.563  11.955  -0.456 11.00 -1.20           H  
ATOM     24  HE1 TYR A1002       1.018   8.567   1.332 11.00 -1.20           H  
ATOM     25  HE2 TYR A1002      -2.033   9.761  -0.969 11.00 -1.20           H  
ATOM     26  HH  TYR A1002      -1.430   7.541  -0.669 11.00 -1.50           H  
ATOM     27  H1  TYR A1002       0.247  15.146   3.290 11.00  2.46           H  
ATOM     28  N   LEU A1003      -0.633  11.854   4.270 11.00  1.06           N  
ATOM     29  CA  LEU A1003      -0.167  11.121   5.457 11.00  1.18           C  
ATOM     30  C   LEU A1003      -0.889   9.790   5.488 11.00  1.04           C  
ATOM     31  O   LEU A1003      -2.118   9.727   5.382 11.00  1.32           O  
ATOM     32  CB  LEU A1003      -0.484  11.948   6.714 11.00  1.33           C  
ATOM     33  CG  LEU A1003      -0.258  11.241   8.052 11.00  1.21           C  
ATOM     34  CD1 LEU A1003       1.184  10.770   8.221 11.00  1.87           C  
ATOM     35  CD2 LEU A1003      -0.637  12.175   9.194 11.00  1.79           C  
ATOM     36  HA  LEU A1003       0.799  10.972   5.395 11.00 -1.20           H  
ATOM     37  HBA LEU A1003       0.062  12.750   6.697 11.00 -1.20           H  
ATOM     38  HBB LEU A1003      -1.411  12.227   6.669 11.00 -1.20           H  
ATOM     39  HG  LEU A1003      -0.844  10.457   8.088 11.00 -1.20           H  
ATOM     40 HD1A LEU A1003       1.365  10.062   7.598 11.00 -1.50           H  
ATOM     41 HD1B LEU A1003       1.313  10.449   9.117 11.00 -1.50           H  
ATOM     42 HD1C LEU A1003       1.782  11.503   8.055 11.00 -1.50           H  
ATOM     43 HD2A LEU A1003       0.006  12.885   9.253 11.00 -1.50           H  
ATOM     44 HD2B LEU A1003      -0.647  11.683  10.019 11.00 -1.50           H  
ATOM     45 HD2C LEU A1003      -1.508  12.544   9.030 11.00 -1.50           H  
ATOM     46  H1  LEU A1003      -1.444  11.781   4.101 11.00  1.28           H  
ATOM     47  N   ASP A1004      -0.114   8.718   5.697 11.00  1.04           N  
ATOM     48  CA  ASP A1004      -0.695   7.405   5.906 11.00  1.17           C  
ATOM     49  C   ASP A1004       0.222   6.580   6.785 11.00  1.20           C  
ATOM     50  O   ASP A1004       1.192   7.020   7.365 11.00  1.50           O  
ATOM     51  CB  ASP A1004      -1.099   6.727   4.599 11.00  1.37           C  
ATOM     52  CG  ASP A1004       0.068   6.305   3.770 11.00  1.66           C  
ATOM     53  OD1 ASP A1004       1.159   6.088   4.235 11.00  3.88           O  
ATOM     54  OD2 ASP A1004      -0.209   6.148   2.491 11.00  1.98           O1-
ATOM     55  OXT ASP A1004      -0.212   5.341   6.909 11.00  2.00           O1-
ATOM     56  HA  ASP A1004      -1.521   7.543   6.416 11.00 -1.20           H  
ATOM     57  HBA ASP A1004      -1.640   5.948   4.802 11.00 -1.20           H  
ATOM     58  HBB ASP A1004      -1.646   7.340   4.083 11.00 -1.20           H  
ATOM     59 HOD2 ASP A1004       0.522   5.934   1.986 11.00  5.68           H  
ATOM     60  HXT ASP A1004       0.306   4.905   7.462 11.00 -1.50           H  
ATOM     61  H1  ASP A1004       0.736   8.764   5.658 11.00  1.95           H  
TER      62      ASP A1004 
ATOM     63  O   HOH A1005       2.041   5.671   1.151 11.00  2.04           O  
ATOM     64  H9  HOH A1005       2.095   5.876   0.259 11.00  2.06           H  
ATOM     65  H11 HOH A1005       2.902   5.835   1.477 11.00  5.07           H  
ATOM     66  C   ACE B1001      -3.801   6.732  -2.324 11.00  1.13           C  
ATOM     67  O   ACE B1001      -2.861   6.443  -1.553 11.00  1.39           O  
ATOM     68  CH3 ACE B1001      -3.955   8.123  -2.854 11.00  1.46           C  
ATOM     69 HH3A ACE B1001      -4.695   8.153  -3.465 11.00 -1.50           H  
ATOM     70 HH3B ACE B1001      -3.152   8.382  -3.312 11.00 -1.50           H  
ATOM     71 HH3C ACE B1001      -4.117   8.727  -2.126 11.00 -1.50           H  
ATOM     72  N   TYR B1002      -4.673   5.825  -2.757 11.00  1.17           N  
ATOM     73  CA  TYR B1002      -4.572   4.402  -2.427 11.00  1.05           C  
ATOM     74  C   TYR B1002      -5.185   3.653  -3.604 11.00  0.96           C  
ATOM     75  O   TYR B1002      -6.396   3.814  -3.877 11.00  1.20           O  
ATOM     76  CB  TYR B1002      -5.306   4.022  -1.123 11.00  1.27           C  
ATOM     77  CG  TYR B1002      -5.052   2.585  -0.763 11.00  1.27           C  
ATOM     78  CD1 TYR B1002      -5.810   1.532  -1.280 11.00  1.54           C  
ATOM     79  CD2 TYR B1002      -3.997   2.243   0.090 11.00  1.54           C  
ATOM     80  CE1 TYR B1002      -5.533   0.209  -0.971 11.00  1.64           C  
ATOM     81  CE2 TYR B1002      -3.714   0.922   0.402 11.00  1.55           C  
ATOM     82  CZ  TYR B1002      -4.480  -0.102  -0.126 11.00  1.35           C  
ATOM     83  OH  TYR B1002      -4.278  -1.422   0.174 11.00  1.70           O  
ATOM     84  HA  TYR B1002      -3.627   4.157  -2.347 11.00 -1.20           H  
ATOM     85  HBA TYR B1002      -5.000   4.595  -0.402 11.00 -1.20           H  
ATOM     86  HBB TYR B1002      -6.259   4.164  -1.236 11.00 -1.20           H  
ATOM     87  HD1 TYR B1002      -6.521   1.724  -1.848 11.00 -1.20           H  
ATOM     88  HD2 TYR B1002      -3.474   2.918   0.456 11.00 -1.20           H  
ATOM     89  HE1 TYR B1002      -6.055  -0.470  -1.332 11.00 -1.20           H  
ATOM     90  HE2 TYR B1002      -3.004   0.724   0.969 11.00 -1.20           H  
ATOM     91  HH  TYR B1002      -3.607  -1.496   0.669 11.00 -1.50           H  
ATOM     92  H1  TYR B1002      -5.284   6.109  -3.290 11.00  2.46           H  
ATOM     93  N   LEU B1003      -4.404   2.817  -4.270 11.00  1.06           N  
ATOM     94  CA  LEU B1003      -4.870   2.084  -5.457 11.00  1.18           C  
ATOM     95  C   LEU B1003      -4.148   0.753  -5.488 11.00  1.04           C  
ATOM     96  O   LEU B1003      -2.919   0.690  -5.382 11.00  1.32           O  
ATOM     97  CB  LEU B1003      -4.553   2.911  -6.714 11.00  1.33           C  
ATOM     98  CG  LEU B1003      -4.779   2.204  -8.052 11.00  1.21           C  
ATOM     99  CD1 LEU B1003      -6.221   1.733  -8.221 11.00  1.87           C  
ATOM    100  CD2 LEU B1003      -4.400   3.138  -9.194 11.00  1.79           C  
ATOM    101  HA  LEU B1003      -5.836   1.935  -5.395 11.00 -1.20           H  
ATOM    102  HBA LEU B1003      -5.099   3.713  -6.697 11.00 -1.20           H  
ATOM    103  HBB LEU B1003      -3.626   3.190  -6.669 11.00 -1.20           H  
ATOM    104  HG  LEU B1003      -4.193   1.420  -8.088 11.00 -1.20           H  
ATOM    105 HD1A LEU B1003      -6.402   1.025  -7.598 11.00 -1.50           H  
ATOM    106 HD1B LEU B1003      -6.350   1.412  -9.117 11.00 -1.50           H  
ATOM    107 HD1C LEU B1003      -6.819   2.466  -8.055 11.00 -1.50           H  
ATOM    108 HD2A LEU B1003      -5.043   3.848  -9.253 11.00 -1.50           H  
ATOM    109 HD2B LEU B1003      -4.390   2.646 -10.019 11.00 -1.50           H  
ATOM    110 HD2C LEU B1003      -3.529   3.507  -9.030 11.00 -1.50           H  
ATOM    111  H1  LEU B1003      -3.593   2.744  -4.101 11.00  1.28           H  
ATOM    112  N   ASP B1004      -4.923  -0.319  -5.697 11.00  1.04           N  
ATOM    113  CA  ASP B1004      -4.342  -1.632  -5.906 11.00  1.17           C  
ATOM    114  C   ASP B1004      -5.259  -2.457  -6.785 11.00  1.20           C  
ATOM    115  O   ASP B1004      -6.229  -2.017  -7.365 11.00  1.50           O  
ATOM    116  CB  ASP B1004      -3.938  -2.310  -4.599 11.00  1.37           C  
ATOM    117  CG  ASP B1004      -5.105  -2.732  -3.770 11.00  1.66           C  
ATOM    118  OD1 ASP B1004      -6.196  -2.949  -4.235 11.00  3.88           O  
ATOM    119  OD2 ASP B1004      -4.828  -2.889  -2.491 11.00  1.98           O1-
ATOM    120  OXT ASP B1004      -4.825  -3.696  -6.909 11.00  2.00           O1-
ATOM    121  HA  ASP B1004      -3.516  -1.494  -6.416 11.00 -1.20           H  
ATOM    122  HBA ASP B1004      -3.397  -3.089  -4.802 11.00 -1.20           H  
ATOM    123  HBB ASP B1004      -3.391  -1.697  -4.083 11.00 -1.20           H  
ATOM    124 HOD2 ASP B1004      -5.559  -3.103  -1.986 11.00  5.68           H  
ATOM    125  HXT ASP B1004      -5.343  -4.132  -7.462 11.00 -1.50           H  
ATOM    126  H1  ASP B1004      -5.773  -0.273  -5.658 11.00  1.95           H  
TER     127      ASP B1004 
ATOM    128  O   HOH B1005      -7.078  -3.366  -1.151 11.00  2.04           O  
ATOM    129  H9  HOH B1005      -7.132  -3.161  -0.259 11.00  2.06           H  
ATOM    130  H11 HOH B1005      -7.939  -3.202  -1.477 11.00  5.07           H  
ATOM    131  C   ACE C1001      -3.755  15.769 -10.106 11.00  1.13           C  
ATOM    132  O   ACE C1001      -4.695  15.480 -10.877 11.00  1.39           O  
ATOM    133  CH3 ACE C1001      -3.601  17.160  -9.576 11.00  1.46           C  
ATOM    134 HH3A ACE C1001      -2.861  17.190  -8.965 11.00 -1.50           H  
ATOM    135 HH3B ACE C1001      -4.404  17.419  -9.118 11.00 -1.50           H  
ATOM    136 HH3C ACE C1001      -3.439  17.764 -10.304 11.00 -1.50           H  
ATOM    137  N   TYR C1002      -2.883  14.862  -9.673 11.00  1.17           N  
ATOM    138  CA  TYR C1002      -2.984  13.439 -10.003 11.00  1.05           C  
ATOM    139  C   TYR C1002      -2.371  12.690  -8.826 11.00  0.96           C  
ATOM    140  O   TYR C1002      -1.160  12.851  -8.553 11.00  1.20           O  
ATOM    141  CB  TYR C1002      -2.250  13.059 -11.307 11.00  1.27           C  
ATOM    142  CG  TYR C1002      -2.504  11.622 -11.667 11.00  1.27           C  
ATOM    143  CD1 TYR C1002      -1.746  10.569 -11.150 11.00  1.54           C  
ATOM    144  CD2 TYR C1002      -3.559  11.280 -12.520 11.00  1.54           C  
ATOM    145  CE1 TYR C1002      -2.023   9.246 -11.459 11.00  1.64           C  
ATOM    146  CE2 TYR C1002      -3.842   9.959 -12.832 11.00  1.55           C  
ATOM    147  CZ  TYR C1002      -3.076   8.935 -12.304 11.00  1.35           C  
ATOM    148  OH  TYR C1002      -3.278   7.615 -12.604 11.00  1.70           O  
ATOM    149  HA  TYR C1002      -3.929  13.194 -10.083 11.00 -1.20           H  
ATOM    150  HBA TYR C1002      -2.556  13.632 -12.028 11.00 -1.20           H  
ATOM    151  HBB TYR C1002      -1.297  13.201 -11.194 11.00 -1.20           H  
ATOM    152  HD1 TYR C1002      -1.035  10.761 -10.582 11.00 -1.20           H  
ATOM    153  HD2 TYR C1002      -4.082  11.955 -12.886 11.00 -1.20           H  
ATOM    154  HE1 TYR C1002      -1.501   8.567 -11.098 11.00 -1.20           H  
ATOM    155  HE2 TYR C1002      -4.552   9.761 -13.399 11.00 -1.20           H  
ATOM    156  HH  TYR C1002      -3.949   7.541 -13.099 11.00 -1.50           H  
ATOM    157  H1  TYR C1002      -2.272  15.146  -9.140 11.00  2.46           H  
ATOM    158  N   LEU C1003      -3.152  11.854  -8.160 11.00  1.06           N  
ATOM    159  CA  LEU C1003      -2.686  11.121  -6.973 11.00  1.18           C  
ATOM    160  C   LEU C1003      -3.408   9.790  -6.942 11.00  1.04           C  
ATOM    161  O   LEU C1003      -4.637   9.727  -7.048 11.00  1.32           O  
ATOM    162  CB  LEU C1003      -3.003  11.948  -5.716 11.00  1.33           C  
ATOM    163  CG  LEU C1003      -2.777  11.241  -4.378 11.00  1.21           C  
ATOM    164  CD1 LEU C1003      -1.335  10.770  -4.209 11.00  1.87           C  
ATOM    165  CD2 LEU C1003      -3.156  12.175  -3.236 11.00  1.79           C  
ATOM    166  HA  LEU C1003      -1.720  10.972  -7.035 11.00 -1.20           H  
ATOM    167  HBA LEU C1003      -2.457  12.750  -5.733 11.00 -1.20           H  
ATOM    168  HBB LEU C1003      -3.930  12.227  -5.761 11.00 -1.20           H  
ATOM    169  HG  LEU C1003      -3.363  10.457  -4.342 11.00 -1.20           H  
ATOM    170 HD1A LEU C1003      -1.154  10.062  -4.832 11.00 -1.50           H  
ATOM    171 HD1B LEU C1003      -1.206  10.449  -3.313 11.00 -1.50           H  
ATOM    172 HD1C LEU C1003      -0.737  11.503  -4.375 11.00 -1.50           H  
ATOM    173 HD2A LEU C1003      -2.513  12.885  -3.177 11.00 -1.50           H  
ATOM    174 HD2B LEU C1003      -3.166  11.683  -2.411 11.00 -1.50           H  
ATOM    175 HD2C LEU C1003      -4.027  12.544  -3.400 11.00 -1.50           H  
ATOM    176  H1  LEU C1003      -3.963  11.781  -8.329 11.00  1.28           H  
ATOM    177  N   ASP C1004      -2.633   8.718  -6.733 11.00  1.04           N  
ATOM    178  CA  ASP C1004      -3.214   7.405  -6.524 11.00  1.17           C  
ATOM    179  C   ASP C1004      -2.297   6.580  -5.645 11.00  1.20           C  
ATOM    180  O   ASP C1004      -1.327   7.020  -5.065 11.00  1.50           O  
ATOM    181  CB  ASP C1004      -3.618   6.727  -7.831 11.00  1.37           C  
ATOM    182  CG  ASP C1004      -2.451   6.305  -8.660 11.00  1.66           C  
ATOM    183  OD1 ASP C1004      -1.360   6.088  -8.195 11.00  3.88           O  
ATOM    184  OD2 ASP C1004      -2.728   6.148  -9.939 11.00  1.98           O1-
ATOM    185  OXT ASP C1004      -2.731   5.341  -5.521 11.00  2.00           O1-
ATOM    186  HA  ASP C1004      -4.040   7.543  -6.014 11.00 -1.20           H  
ATOM    187  HBA ASP C1004      -4.159   5.948  -7.628 11.00 -1.20           H  
ATOM    188  HBB ASP C1004      -4.165   7.340  -8.347 11.00 -1.20           H  
ATOM    189 HOD2 ASP C1004      -1.997   5.934 -10.444 11.00  5.68           H  
ATOM    190  HXT ASP C1004      -2.213   4.905  -4.968 11.00 -1.50           H  
ATOM    191  H1  ASP C1004      -1.783   8.764  -6.772 11.00  1.95           H  
TER     192      ASP C1004 
ATOM    193  O   HOH C1005      -0.478   5.671 -11.279 11.00  2.04           O  
ATOM    194  H9  HOH C1005      -0.424   5.876 -12.171 11.00  2.06           H  
ATOM    195  H11 HOH C1005       0.383   5.835 -10.953 11.00  5.07           H  
ATOM    196  C   ACE D1001      -3.801  24.806  -2.324 11.00  1.13           C  
ATOM    197  O   ACE D1001      -2.861  24.517  -1.553 11.00  1.39           O  
ATOM    198  CH3 ACE D1001      -3.955  26.197  -2.854 11.00  1.46           C  
ATOM    199 HH3A ACE D1001      -4.695  26.227  -3.465 11.00 -1.50           H  
ATOM    200 HH3B ACE D1001      -3.152  26.456  -3.312 11.00 -1.50           H  
ATOM    201 HH3C ACE D1001      -4.117  26.801  -2.126 11.00 -1.50           H  
ATOM    202  N   TYR D1002      -4.673  23.899  -2.757 11.00  1.17           N  
ATOM    203  CA  TYR D1002      -4.572  22.476  -2.427 11.00  1.05           C  
ATOM    204  C   TYR D1002      -5.185  21.727  -3.604 11.00  0.96           C  
ATOM    205  O   TYR D1002      -6.396  21.888  -3.877 11.00  1.20           O  
ATOM    206  CB  TYR D1002      -5.306  22.096  -1.123 11.00  1.27           C  
ATOM    207  CG  TYR D1002      -5.052  20.659  -0.763 11.00  1.27           C  
ATOM    208  CD1 TYR D1002      -5.810  19.606  -1.280 11.00  1.54           C  
ATOM    209  CD2 TYR D1002      -3.997  20.317   0.090 11.00  1.54           C  
ATOM    210  CE1 TYR D1002      -5.533  18.283  -0.971 11.00  1.64           C  
ATOM    211  CE2 TYR D1002      -3.714  18.996   0.402 11.00  1.55           C  
ATOM    212  CZ  TYR D1002      -4.480  17.972  -0.126 11.00  1.35           C  
ATOM    213  OH  TYR D1002      -4.278  16.652   0.174 11.00  1.70           O  
ATOM    214  HA  TYR D1002      -3.627  22.231  -2.347 11.00 -1.20           H  
ATOM    215  HBA TYR D1002      -5.000  22.669  -0.402 11.00 -1.20           H  
ATOM    216  HBB TYR D1002      -6.259  22.238  -1.236 11.00 -1.20           H  
ATOM    217  HD1 TYR D1002      -6.521  19.798  -1.848 11.00 -1.20           H  
ATOM    218  HD2 TYR D1002      -3.474  20.992   0.456 11.00 -1.20           H  
ATOM    219  HE1 TYR D1002      -6.055  17.604  -1.332 11.00 -1.20           H  
ATOM    220  HE2 TYR D1002      -3.004  18.798   0.969 11.00 -1.20           H  
ATOM    221  HH  TYR D1002      -3.607  16.578   0.669 11.00 -1.50           H  
ATOM    222  H1  TYR D1002      -5.284  24.183  -3.290 11.00  2.46           H  
ATOM    223  N   LEU D1003      -4.404  20.891  -4.270 11.00  1.06           N  
ATOM    224  CA  LEU D1003      -4.870  20.158  -5.457 11.00  1.18           C  
ATOM    225  C   LEU D1003      -4.148  18.827  -5.488 11.00  1.04           C  
ATOM    226  O   LEU D1003      -2.919  18.764  -5.382 11.00  1.32           O  
ATOM    227  CB  LEU D1003      -4.553  20.985  -6.714 11.00  1.33           C  
ATOM    228  CG  LEU D1003      -4.779  20.278  -8.052 11.00  1.21           C  
ATOM    229  CD1 LEU D1003      -6.221  19.807  -8.221 11.00  1.87           C  
ATOM    230  CD2 LEU D1003      -4.400  21.212  -9.194 11.00  1.79           C  
ATOM    231  HA  LEU D1003      -5.836  20.009  -5.395 11.00 -1.20           H  
ATOM    232  HBA LEU D1003      -5.099  21.787  -6.697 11.00 -1.20           H  
ATOM    233  HBB LEU D1003      -3.626  21.264  -6.669 11.00 -1.20           H  
ATOM    234  HG  LEU D1003      -4.193  19.494  -8.088 11.00 -1.20           H  
ATOM    235 HD1A LEU D1003      -6.402  19.099  -7.598 11.00 -1.50           H  
ATOM    236 HD1B LEU D1003      -6.350  19.486  -9.117 11.00 -1.50           H  
ATOM    237 HD1C LEU D1003      -6.819  20.540  -8.055 11.00 -1.50           H  
ATOM    238 HD2A LEU D1003      -5.043  21.922  -9.253 11.00 -1.50           H  
ATOM    239 HD2B LEU D1003      -4.390  20.720 -10.019 11.00 -1.50           H  
ATOM    240 HD2C LEU D1003      -3.529  21.581  -9.030 11.00 -1.50           H  
ATOM    241  H1  LEU D1003      -3.593  20.818  -4.101 11.00  1.28           H  
ATOM    242  N   ASP D1004      -4.923  17.755  -5.697 11.00  1.04           N  
ATOM    243  CA  ASP D1004      -4.342  16.442  -5.906 11.00  1.17           C  
ATOM    244  C   ASP D1004      -5.259  15.617  -6.785 11.00  1.20           C  
ATOM    245  O   ASP D1004      -6.229  16.057  -7.365 11.00  1.50           O  
ATOM    246  CB  ASP D1004      -3.938  15.764  -4.599 11.00  1.37           C  
ATOM    247  CG  ASP D1004      -5.105  15.342  -3.770 11.00  1.66           C  
ATOM    248  OD1 ASP D1004      -6.196  15.125  -4.235 11.00  3.88           O  
ATOM    249  OD2 ASP D1004      -4.828  15.185  -2.491 11.00  1.98           O1-
ATOM    250  OXT ASP D1004      -4.825  14.378  -6.909 11.00  2.00           O1-
ATOM    251  HA  ASP D1004      -3.516  16.580  -6.416 11.00 -1.20           H  
ATOM    252  HBA ASP D1004      -3.397  14.985  -4.802 11.00 -1.20           H  
ATOM    253  HBB ASP D1004      -3.391  16.377  -4.083 11.00 -1.20           H  
ATOM    254 HOD2 ASP D1004      -5.559  14.971  -1.986 11.00  5.68           H  
ATOM    255  HXT ASP D1004      -5.343  13.942  -7.462 11.00 -1.50           H  
ATOM    256  H1  ASP D1004      -5.773  17.801  -5.658 11.00  1.95           H  
TER     257      ASP D1004 
ATOM    258  O   HOH D1005      -7.078  14.708  -1.151 11.00  2.04           O  
ATOM    259  H9  HOH D1005      -7.132  14.913  -0.259 11.00  2.06           H  
ATOM    260  H11 HOH D1005      -7.939  14.872  -1.477 11.00  5.07           H  
ATOM    261  C   ACE E1001      -6.273  15.769   2.324 11.00  1.13           C  
ATOM    262  O   ACE E1001      -7.213  15.480   1.553 11.00  1.39           O  
ATOM    263  CH3 ACE E1001      -6.119  17.160   2.854 11.00  1.46           C  
ATOM    264 HH3A ACE E1001      -5.379  17.190   3.465 11.00 -1.50           H  
ATOM    265 HH3B ACE E1001      -6.922  17.419   3.312 11.00 -1.50           H  
ATOM    266 HH3C ACE E1001      -5.957  17.764   2.126 11.00 -1.50           H  
ATOM    267  N   TYR E1002      -5.401  14.862   2.757 11.00  1.17           N  
ATOM    268  CA  TYR E1002      -5.502  13.439   2.427 11.00  1.05           C  
ATOM    269  C   TYR E1002      -4.889  12.690   3.604 11.00  0.96           C  
ATOM    270  O   TYR E1002      -3.678  12.851   3.877 11.00  1.20           O  
ATOM    271  CB  TYR E1002      -4.768  13.059   1.123 11.00  1.27           C  
ATOM    272  CG  TYR E1002      -5.022  11.622   0.763 11.00  1.27           C  
ATOM    273  CD1 TYR E1002      -4.264  10.569   1.280 11.00  1.54           C  
ATOM    274  CD2 TYR E1002      -6.077  11.280  -0.090 11.00  1.54           C  
ATOM    275  CE1 TYR E1002      -4.541   9.246   0.971 11.00  1.64           C  
ATOM    276  CE2 TYR E1002      -6.360   9.959  -0.402 11.00  1.55           C  
ATOM    277  CZ  TYR E1002      -5.594   8.935   0.126 11.00  1.35           C  
ATOM    278  OH  TYR E1002      -5.796   7.615  -0.174 11.00  1.70           O  
ATOM    279  HA  TYR E1002      -6.447  13.194   2.347 11.00 -1.20           H  
ATOM    280  HBA TYR E1002      -5.074  13.632   0.402 11.00 -1.20           H  
ATOM    281  HBB TYR E1002      -3.815  13.201   1.236 11.00 -1.20           H  
ATOM    282  HD1 TYR E1002      -3.553  10.761   1.848 11.00 -1.20           H  
ATOM    283  HD2 TYR E1002      -6.600  11.955  -0.456 11.00 -1.20           H  
ATOM    284  HE1 TYR E1002      -4.019   8.567   1.332 11.00 -1.20           H  
ATOM    285  HE2 TYR E1002      -7.070   9.761  -0.969 11.00 -1.20           H  
ATOM    286  HH  TYR E1002      -6.467   7.541  -0.669 11.00 -1.50           H  
ATOM    287  H1  TYR E1002      -4.790  15.146   3.290 11.00  2.46           H  
ATOM    288  N   LEU E1003      -5.670  11.854   4.270 11.00  1.06           N  
ATOM    289  CA  LEU E1003      -5.204  11.121   5.457 11.00  1.18           C  
ATOM    290  C   LEU E1003      -5.926   9.790   5.488 11.00  1.04           C  
ATOM    291  O   LEU E1003      -7.155   9.727   5.382 11.00  1.32           O  
ATOM    292  CB  LEU E1003      -5.521  11.948   6.714 11.00  1.33           C  
ATOM    293  CG  LEU E1003      -5.295  11.241   8.052 11.00  1.21           C  
ATOM    294  CD1 LEU E1003      -3.853  10.770   8.221 11.00  1.87           C  
ATOM    295  CD2 LEU E1003      -5.674  12.175   9.194 11.00  1.79           C  
ATOM    296  HA  LEU E1003      -4.238  10.972   5.395 11.00 -1.20           H  
ATOM    297  HBA LEU E1003      -4.975  12.750   6.697 11.00 -1.20           H  
ATOM    298  HBB LEU E1003      -6.448  12.227   6.669 11.00 -1.20           H  
ATOM    299  HG  LEU E1003      -5.881  10.457   8.088 11.00 -1.20           H  
ATOM    300 HD1A LEU E1003      -3.672  10.062   7.598 11.00 -1.50           H  
ATOM    301 HD1B LEU E1003      -3.724  10.449   9.117 11.00 -1.50           H  
ATOM    302 HD1C LEU E1003      -3.255  11.503   8.055 11.00 -1.50           H  
ATOM    303 HD2A LEU E1003      -5.031  12.885   9.253 11.00 -1.50           H  
ATOM    304 HD2B LEU E1003      -5.684  11.683  10.019 11.00 -1.50           H  
ATOM    305 HD2C LEU E1003      -6.545  12.544   9.030 11.00 -1.50           H  
ATOM    306  H1  LEU E1003      -6.481  11.781   4.101 11.00  1.28           H  
ATOM    307  N   ASP E1004      -5.151   8.718   5.697 11.00  1.04           N  
ATOM    308  CA  ASP E1004      -5.732   7.405   5.906 11.00  1.17           C  
ATOM    309  C   ASP E1004      -4.815   6.580   6.785 11.00  1.20           C  
ATOM    310  O   ASP E1004      -3.845   7.020   7.365 11.00  1.50           O  
ATOM    311  CB  ASP E1004      -6.136   6.727   4.599 11.00  1.37           C  
ATOM    312  CG  ASP E1004      -4.969   6.305   3.770 11.00  1.66           C  
ATOM    313  OD1 ASP E1004      -3.878   6.088   4.235 11.00  3.88           O  
ATOM    314  OD2 ASP E1004      -5.246   6.148   2.491 11.00  1.98           O1-
ATOM    315  OXT ASP E1004      -5.249   5.341   6.909 11.00  2.00           O1-
ATOM    316  HA  ASP E1004      -6.558   7.543   6.416 11.00 -1.20           H  
ATOM    317  HBA ASP E1004      -6.677   5.948   4.802 11.00 -1.20           H  
ATOM    318  HBB ASP E1004      -6.683   7.340   4.083 11.00 -1.20           H  
ATOM    319 HOD2 ASP E1004      -4.515   5.934   1.986 11.00  5.68           H  
ATOM    320  HXT ASP E1004      -4.731   4.905   7.462 11.00 -1.50           H  
ATOM    321  H1  ASP E1004      -4.301   8.764   5.658 11.00  1.95           H  
TER     322      ASP E1004 
ATOM    323  O   HOH E1005      -2.996   5.671   1.151 11.00  2.04           O  
ATOM    324  H9  HOH E1005      -2.942   5.876   0.259 11.00  2.06           H  
ATOM    325  H11 HOH E1005      -2.135   5.835   1.477 11.00  5.07           H  
ATOM    326  C   ACE F1001       1.236   6.732  -2.324 11.00  1.13           C  
ATOM    327  O   ACE F1001       2.176   6.443  -1.553 11.00  1.39           O  
ATOM    328  CH3 ACE F1001       1.082   8.123  -2.854 11.00  1.46           C  
ATOM    329 HH3A ACE F1001       0.342   8.153  -3.465 11.00 -1.50           H  
ATOM    330 HH3B ACE F1001       1.885   8.382  -3.312 11.00 -1.50           H  
ATOM    331 HH3C ACE F1001       0.920   8.727  -2.126 11.00 -1.50           H  
ATOM    332  N   TYR F1002       0.364   5.825  -2.757 11.00  1.17           N  
ATOM    333  CA  TYR F1002       0.465   4.402  -2.427 11.00  1.05           C  
ATOM    334  C   TYR F1002      -0.148   3.653  -3.604 11.00  0.96           C  
ATOM    335  O   TYR F1002      -1.359   3.814  -3.877 11.00  1.20           O  
ATOM    336  CB  TYR F1002      -0.269   4.022  -1.123 11.00  1.27           C  
ATOM    337  CG  TYR F1002      -0.015   2.585  -0.763 11.00  1.27           C  
ATOM    338  CD1 TYR F1002      -0.773   1.532  -1.280 11.00  1.54           C  
ATOM    339  CD2 TYR F1002       1.040   2.243   0.090 11.00  1.54           C  
ATOM    340  CE1 TYR F1002      -0.496   0.209  -0.971 11.00  1.64           C  
ATOM    341  CE2 TYR F1002       1.323   0.922   0.402 11.00  1.55           C  
ATOM    342  CZ  TYR F1002       0.557  -0.102  -0.126 11.00  1.35           C  
ATOM    343  OH  TYR F1002       0.759  -1.422   0.174 11.00  1.70           O  
ATOM    344  HA  TYR F1002       1.410   4.157  -2.347 11.00 -1.20           H  
ATOM    345  HBA TYR F1002       0.037   4.595  -0.402 11.00 -1.20           H  
ATOM    346  HBB TYR F1002      -1.222   4.164  -1.236 11.00 -1.20           H  
ATOM    347  HD1 TYR F1002      -1.484   1.724  -1.848 11.00 -1.20           H  
ATOM    348  HD2 TYR F1002       1.563   2.918   0.456 11.00 -1.20           H  
ATOM    349  HE1 TYR F1002      -1.018  -0.470  -1.332 11.00 -1.20           H  
ATOM    350  HE2 TYR F1002       2.033   0.724   0.969 11.00 -1.20           H  
ATOM    351  HH  TYR F1002       1.430  -1.496   0.669 11.00 -1.50           H  
ATOM    352  H1  TYR F1002      -0.247   6.109  -3.290 11.00  2.46           H  
ATOM    353  N   LEU F1003       0.633   2.817  -4.270 11.00  1.06           N  
ATOM    354  CA  LEU F1003       0.167   2.084  -5.457 11.00  1.18           C  
ATOM    355  C   LEU F1003       0.889   0.753  -5.488 11.00  1.04           C  
ATOM    356  O   LEU F1003       2.118   0.690  -5.382 11.00  1.32           O  
ATOM    357  CB  LEU F1003       0.484   2.911  -6.714 11.00  1.33           C  
ATOM    358  CG  LEU F1003       0.258   2.204  -8.052 11.00  1.21           C  
ATOM    359  CD1 LEU F1003      -1.184   1.733  -8.221 11.00  1.87           C  
ATOM    360  CD2 LEU F1003       0.637   3.138  -9.194 11.00  1.79           C  
ATOM    361  HA  LEU F1003      -0.799   1.935  -5.395 11.00 -1.20           H  
ATOM    362  HBA LEU F1003      -0.062   3.713  -6.697 11.00 -1.20           H  
ATOM    363  HBB LEU F1003       1.411   3.190  -6.669 11.00 -1.20           H  
ATOM    364  HG  LEU F1003       0.844   1.420  -8.088 11.00 -1.20           H  
ATOM    365 HD1A LEU F1003      -1.365   1.025  -7.598 11.00 -1.50           H  
ATOM    366 HD1B LEU F1003      -1.313   1.412  -9.117 11.00 -1.50           H  
ATOM    367 HD1C LEU F1003      -1.782   2.466  -8.055 11.00 -1.50           H  
ATOM    368 HD2A LEU F1003      -0.006   3.848  -9.253 11.00 -1.50           H  
ATOM    369 HD2B LEU F1003       0.647   2.646 -10.019 11.00 -1.50           H  
ATOM    370 HD2C LEU F1003       1.508   3.507  -9.030 11.00 -1.50           H  
ATOM    371  H1  LEU F1003       1.444   2.744  -4.101 11.00  1.28           H  
ATOM    372  N   ASP F1004       0.114  -0.319  -5.697 11.00  1.04           N  
ATOM    373  CA  ASP F1004       0.695  -1.632  -5.906 11.00  1.17           C  
ATOM    374  C   ASP F1004      -0.222  -2.457  -6.785 11.00  1.20           C  
ATOM    375  O   ASP F1004      -1.192  -2.017  -7.365 11.00  1.50           O  
ATOM    376  CB  ASP F1004       1.099  -2.310  -4.599 11.00  1.37           C  
ATOM    377  CG  ASP F1004      -0.068  -2.732  -3.770 11.00  1.66           C  
ATOM    378  OD1 ASP F1004      -1.159  -2.949  -4.235 11.00  3.88           O  
ATOM    379  OD2 ASP F1004       0.209  -2.889  -2.491 11.00  1.98           O1-
ATOM    380  OXT ASP F1004       0.212  -3.696  -6.909 11.00  2.00           O1-
ATOM    381  HA  ASP F1004       1.521  -1.494  -6.416 11.00 -1.20           H  
ATOM    382  HBA ASP F1004       1.640  -3.089  -4.802 11.00 -1.20           H  
ATOM    383  HBB ASP F1004       1.646  -1.697  -4.083 11.00 -1.20           H  
ATOM    384 HOD2 ASP F1004      -0.522  -3.103  -1.986 11.00  5.68           H  
ATOM    385  HXT ASP F1004      -0.306  -4.132  -7.462 11.00 -1.50           H  
ATOM    386  H1  ASP F1004      -0.736  -0.273  -5.658 11.00  1.95           H  
TER     387      ASP F1004 
ATOM    388  O   HOH F1005      -2.041  -3.366  -1.151 11.00  2.04           O  
ATOM    389  H9  HOH F1005      -2.095  -3.161  -0.259 11.00  2.06           H  
ATOM    390  H11 HOH F1005      -2.902  -3.202  -1.477 11.00  5.07           H  
ATOM    391  C   ACE G1001      -1.282   6.732  10.106 11.00  1.13           C  
ATOM    392  O   ACE G1001      -0.342   6.443  10.877 11.00  1.39           O  
ATOM    393  CH3 ACE G1001      -1.436   8.123   9.576 11.00  1.46           C  
ATOM    394 HH3A ACE G1001      -2.176   8.153   8.965 11.00 -1.50           H  
ATOM    395 HH3B ACE G1001      -0.633   8.382   9.118 11.00 -1.50           H  
ATOM    396 HH3C ACE G1001      -1.598   8.727  10.304 11.00 -1.50           H  
ATOM    397  N   TYR G1002      -2.154   5.825   9.673 11.00  1.17           N  
ATOM    398  CA  TYR G1002      -2.053   4.402  10.003 11.00  1.05           C  
ATOM    399  C   TYR G1002      -2.666   3.653   8.826 11.00  0.96           C  
ATOM    400  O   TYR G1002      -3.877   3.814   8.553 11.00  1.20           O  
ATOM    401  CB  TYR G1002      -2.787   4.022  11.307 11.00  1.27           C  
ATOM    402  CG  TYR G1002      -2.533   2.585  11.667 11.00  1.27           C  
ATOM    403  CD1 TYR G1002      -3.291   1.532  11.150 11.00  1.54           C  
ATOM    404  CD2 TYR G1002      -1.478   2.243  12.520 11.00  1.54           C  
ATOM    405  CE1 TYR G1002      -3.014   0.209  11.459 11.00  1.64           C  
ATOM    406  CE2 TYR G1002      -1.195   0.922  12.832 11.00  1.55           C  
ATOM    407  CZ  TYR G1002      -1.961  -0.102  12.304 11.00  1.35           C  
ATOM    408  OH  TYR G1002      -1.759  -1.422  12.604 11.00  1.70           O  
ATOM    409  HA  TYR G1002      -1.108   4.157  10.083 11.00 -1.20           H  
ATOM    410  HBA TYR G1002      -2.481   4.595  12.028 11.00 -1.20           H  
ATOM    411  HBB TYR G1002      -3.740   4.164  11.194 11.00 -1.20           H  
ATOM    412  HD1 TYR G1002      -4.002   1.724  10.582 11.00 -1.20           H  
ATOM    413  HD2 TYR G1002      -0.955   2.918  12.886 11.00 -1.20           H  
ATOM    414  HE1 TYR G1002      -3.536  -0.470  11.098 11.00 -1.20           H  
ATOM    415  HE2 TYR G1002      -0.485   0.724  13.399 11.00 -1.20           H  
ATOM    416  HH  TYR G1002      -1.088  -1.496  13.099 11.00 -1.50           H  
ATOM    417  H1  TYR G1002      -2.765   6.109   9.140 11.00  2.46           H  
ATOM    418  N   LEU G1003      -1.885   2.817   8.160 11.00  1.06           N  
ATOM    419  CA  LEU G1003      -2.351   2.084   6.973 11.00  1.18           C  
ATOM    420  C   LEU G1003      -1.629   0.753   6.942 11.00  1.04           C  
ATOM    421  O   LEU G1003      -0.400   0.690   7.048 11.00  1.32           O  
ATOM    422  CB  LEU G1003      -2.034   2.911   5.716 11.00  1.33           C  
ATOM    423  CG  LEU G1003      -2.260   2.204   4.378 11.00  1.21           C  
ATOM    424  CD1 LEU G1003      -3.702   1.733   4.209 11.00  1.87           C  
ATOM    425  CD2 LEU G1003      -1.881   3.138   3.236 11.00  1.79           C  
ATOM    426  HA  LEU G1003      -3.317   1.935   7.035 11.00 -1.20           H  
ATOM    427  HBA LEU G1003      -2.580   3.713   5.733 11.00 -1.20           H  
ATOM    428  HBB LEU G1003      -1.107   3.190   5.761 11.00 -1.20           H  
ATOM    429  HG  LEU G1003      -1.674   1.420   4.342 11.00 -1.20           H  
ATOM    430 HD1A LEU G1003      -3.883   1.025   4.832 11.00 -1.50           H  
ATOM    431 HD1B LEU G1003      -3.831   1.412   3.313 11.00 -1.50           H  
ATOM    432 HD1C LEU G1003      -4.300   2.466   4.375 11.00 -1.50           H  
ATOM    433 HD2A LEU G1003      -2.524   3.848   3.177 11.00 -1.50           H  
ATOM    434 HD2B LEU G1003      -1.871   2.646   2.411 11.00 -1.50           H  
ATOM    435 HD2C LEU G1003      -1.010   3.507   3.400 11.00 -1.50           H  
ATOM    436  H1  LEU G1003      -1.074   2.744   8.329 11.00  1.28           H  
ATOM    437  N   ASP G1004      -2.404  -0.319   6.733 11.00  1.04           N  
ATOM    438  CA  ASP G1004      -1.823  -1.632   6.524 11.00  1.17           C  
ATOM    439  C   ASP G1004      -2.740  -2.457   5.645 11.00  1.20           C  
ATOM    440  O   ASP G1004      -3.710  -2.017   5.065 11.00  1.50           O  
ATOM    441  CB  ASP G1004      -1.419  -2.310   7.831 11.00  1.37           C  
ATOM    442  CG  ASP G1004      -2.586  -2.732   8.660 11.00  1.66           C  
ATOM    443  OD1 ASP G1004      -3.677  -2.949   8.195 11.00  3.88           O  
ATOM    444  OD2 ASP G1004      -2.309  -2.889   9.939 11.00  1.98           O1-
ATOM    445  OXT ASP G1004      -2.306  -3.696   5.521 11.00  2.00           O1-
ATOM    446  HA  ASP G1004      -0.997  -1.494   6.014 11.00 -1.20           H  
ATOM    447  HBA ASP G1004      -0.878  -3.089   7.628 11.00 -1.20           H  
ATOM    448  HBB ASP G1004      -0.872  -1.697   8.347 11.00 -1.20           H  
ATOM    449 HOD2 ASP G1004      -3.040  -3.103  10.444 11.00  5.68           H  
ATOM    450  HXT ASP G1004      -2.824  -4.132   4.968 11.00 -1.50           H  
ATOM    451  H1  ASP G1004      -3.254  -0.273   6.772 11.00  1.95           H  
TER     452      ASP G1004 
ATOM    453  O   HOH G1005      -4.559  -3.366  11.279 11.00  2.04           O  
ATOM    454  H9  HOH G1005      -4.613  -3.161  12.171 11.00  2.06           H  
ATOM    455  H11 HOH G1005      -5.420  -3.202  10.953 11.00  5.07           H  
ATOM    456  C   ACE H1001       1.282  15.769 -10.106 11.00  1.13           C  
ATOM    457  O   ACE H1001       0.342  15.480 -10.877 11.00  1.39           O  
ATOM    458  CH3 ACE H1001       1.436  17.160  -9.576 11.00  1.46           C  
ATOM    459 HH3A ACE H1001       2.176  17.190  -8.965 11.00 -1.50           H  
ATOM    460 HH3B ACE H1001       0.633  17.419  -9.118 11.00 -1.50           H  
ATOM    461 HH3C ACE H1001       1.598  17.764 -10.304 11.00 -1.50           H  
ATOM    462  N   TYR H1002       2.154  14.862  -9.673 11.00  1.17           N  
ATOM    463  CA  TYR H1002       2.053  13.439 -10.003 11.00  1.05           C  
ATOM    464  C   TYR H1002       2.666  12.690  -8.826 11.00  0.96           C  
ATOM    465  O   TYR H1002       3.877  12.851  -8.553 11.00  1.20           O  
ATOM    466  CB  TYR H1002       2.787  13.059 -11.307 11.00  1.27           C  
ATOM    467  CG  TYR H1002       2.533  11.622 -11.667 11.00  1.27           C  
ATOM    468  CD1 TYR H1002       3.291  10.569 -11.150 11.00  1.54           C  
ATOM    469  CD2 TYR H1002       1.478  11.280 -12.520 11.00  1.54           C  
ATOM    470  CE1 TYR H1002       3.014   9.246 -11.459 11.00  1.64           C  
ATOM    471  CE2 TYR H1002       1.195   9.959 -12.832 11.00  1.55           C  
ATOM    472  CZ  TYR H1002       1.961   8.935 -12.304 11.00  1.35           C  
ATOM    473  OH  TYR H1002       1.759   7.615 -12.604 11.00  1.70           O  
ATOM    474  HA  TYR H1002       1.108  13.194 -10.083 11.00 -1.20           H  
ATOM    475  HBA TYR H1002       2.481  13.632 -12.028 11.00 -1.20           H  
ATOM    476  HBB TYR H1002       3.740  13.201 -11.194 11.00 -1.20           H  
ATOM    477  HD1 TYR H1002       4.002  10.761 -10.582 11.00 -1.20           H  
ATOM    478  HD2 TYR H1002       0.955  11.955 -12.886 11.00 -1.20           H  
ATOM    479  HE1 TYR H1002       3.536   8.567 -11.098 11.00 -1.20           H  
ATOM    480  HE2 TYR H1002       0.485   9.761 -13.399 11.00 -1.20           H  
ATOM    481  HH  TYR H1002       1.088   7.541 -13.099 11.00 -1.50           H  
ATOM    482  H1  TYR H1002       2.765  15.146  -9.140 11.00  2.46           H  
ATOM    483  N   LEU H1003       1.885  11.854  -8.160 11.00  1.06           N  
ATOM    484  CA  LEU H1003       2.351  11.121  -6.973 11.00  1.18           C  
ATOM    485  C   LEU H1003       1.629   9.790  -6.942 11.00  1.04           C  
ATOM    486  O   LEU H1003       0.400   9.727  -7.048 11.00  1.32           O  
ATOM    487  CB  LEU H1003       2.034  11.948  -5.716 11.00  1.33           C  
ATOM    488  CG  LEU H1003       2.260  11.241  -4.378 11.00  1.21           C  
ATOM    489  CD1 LEU H1003       3.702  10.770  -4.209 11.00  1.87           C  
ATOM    490  CD2 LEU H1003       1.881  12.175  -3.236 11.00  1.79           C  
ATOM    491  HA  LEU H1003       3.317  10.972  -7.035 11.00 -1.20           H  
ATOM    492  HBA LEU H1003       2.580  12.750  -5.733 11.00 -1.20           H  
ATOM    493  HBB LEU H1003       1.107  12.227  -5.761 11.00 -1.20           H  
ATOM    494  HG  LEU H1003       1.674  10.457  -4.342 11.00 -1.20           H  
ATOM    495 HD1A LEU H1003       3.883  10.062  -4.832 11.00 -1.50           H  
ATOM    496 HD1B LEU H1003       3.831  10.449  -3.313 11.00 -1.50           H  
ATOM    497 HD1C LEU H1003       4.300  11.503  -4.375 11.00 -1.50           H  
ATOM    498 HD2A LEU H1003       2.524  12.885  -3.177 11.00 -1.50           H  
ATOM    499 HD2B LEU H1003       1.871  11.683  -2.411 11.00 -1.50           H  
ATOM    500 HD2C LEU H1003       1.010  12.544  -3.400 11.00 -1.50           H  
ATOM    501  H1  LEU H1003       1.074  11.781  -8.329 11.00  1.28           H  
ATOM    502  N   ASP H1004       2.404   8.718  -6.733 11.00  1.04           N  
ATOM    503  CA  ASP H1004       1.823   7.405  -6.524 11.00  1.17           C  
ATOM    504  C   ASP H1004       2.740   6.580  -5.645 11.00  1.20           C  
ATOM    505  O   ASP H1004       3.710   7.020  -5.065 11.00  1.50           O  
ATOM    506  CB  ASP H1004       1.419   6.727  -7.831 11.00  1.37           C  
ATOM    507  CG  ASP H1004       2.586   6.305  -8.660 11.00  1.66           C  
ATOM    508  OD1 ASP H1004       3.677   6.088  -8.195 11.00  3.88           O  
ATOM    509  OD2 ASP H1004       2.309   6.148  -9.939 11.00  1.98           O1-
ATOM    510  OXT ASP H1004       2.306   5.341  -5.521 11.00  2.00           O1-
ATOM    511  HA  ASP H1004       0.997   7.543  -6.014 11.00 -1.20           H  
ATOM    512  HBA ASP H1004       0.878   5.948  -7.628 11.00 -1.20           H  
ATOM    513  HBB ASP H1004       0.872   7.340  -8.347 11.00 -1.20           H  
ATOM    514 HOD2 ASP H1004       3.040   5.934 -10.444 11.00  5.68           H  
ATOM    515  HXT ASP H1004       2.824   4.905  -4.968 11.00 -1.50           H  
ATOM    516  H1  ASP H1004       3.254   8.764  -6.772 11.00  1.95           H  
TER     517      ASP H1004 
ATOM    518  O   HOH H1005       4.559   5.671 -11.279 11.00  2.04           O  
ATOM    519  H9  HOH H1005       4.613   5.876 -12.171 11.00  2.06           H  
ATOM    520  H11 HOH H1005       5.420   5.835 -10.953 11.00  5.07           H  
ATOM    521  C   ACE I1001       1.236  24.806  -2.324 11.00  1.13           C  
ATOM    522  O   ACE I1001       2.176  24.517  -1.553 11.00  1.39           O  
ATOM    523  CH3 ACE I1001       1.082  26.197  -2.854 11.00  1.46           C  
ATOM    524 HH3A ACE I1001       0.342  26.227  -3.465 11.00 -1.50           H  
ATOM    525 HH3B ACE I1001       1.885  26.456  -3.312 11.00 -1.50           H  
ATOM    526 HH3C ACE I1001       0.920  26.801  -2.126 11.00 -1.50           H  
ATOM    527  N   TYR I1002       0.364  23.899  -2.757 11.00  1.17           N  
ATOM    528  CA  TYR I1002       0.465  22.476  -2.427 11.00  1.05           C  
ATOM    529  C   TYR I1002      -0.148  21.727  -3.604 11.00  0.96           C  
ATOM    530  O   TYR I1002      -1.359  21.888  -3.877 11.00  1.20           O  
ATOM    531  CB  TYR I1002      -0.269  22.096  -1.123 11.00  1.27           C  
ATOM    532  CG  TYR I1002      -0.015  20.659  -0.763 11.00  1.27           C  
ATOM    533  CD1 TYR I1002      -0.773  19.606  -1.280 11.00  1.54           C  
ATOM    534  CD2 TYR I1002       1.040  20.317   0.090 11.00  1.54           C  
ATOM    535  CE1 TYR I1002      -0.496  18.283  -0.971 11.00  1.64           C  
ATOM    536  CE2 TYR I1002       1.323  18.996   0.402 11.00  1.55           C  
ATOM    537  CZ  TYR I1002       0.557  17.972  -0.126 11.00  1.35           C  
ATOM    538  OH  TYR I1002       0.759  16.652   0.174 11.00  1.70           O  
ATOM    539  HA  TYR I1002       1.410  22.231  -2.347 11.00 -1.20           H  
ATOM    540  HBA TYR I1002       0.037  22.669  -0.402 11.00 -1.20           H  
ATOM    541  HBB TYR I1002      -1.222  22.238  -1.236 11.00 -1.20           H  
ATOM    542  HD1 TYR I1002      -1.484  19.798  -1.848 11.00 -1.20           H  
ATOM    543  HD2 TYR I1002       1.563  20.992   0.456 11.00 -1.20           H  
ATOM    544  HE1 TYR I1002      -1.018  17.604  -1.332 11.00 -1.20           H  
ATOM    545  HE2 TYR I1002       2.033  18.798   0.969 11.00 -1.20           H  
ATOM    546  HH  TYR I1002       1.430  16.578   0.669 11.00 -1.50           H  
ATOM    547  H1  TYR I1002      -0.247  24.183  -3.290 11.00  2.46           H  
ATOM    548  N   LEU I1003       0.633  20.891  -4.270 11.00  1.06           N  
ATOM    549  CA  LEU I1003       0.167  20.158  -5.457 11.00  1.18           C  
ATOM    550  C   LEU I1003       0.889  18.827  -5.488 11.00  1.04           C  
ATOM    551  O   LEU I1003       2.118  18.764  -5.382 11.00  1.32           O  
ATOM    552  CB  LEU I1003       0.484  20.985  -6.714 11.00  1.33           C  
ATOM    553  CG  LEU I1003       0.258  20.278  -8.052 11.00  1.21           C  
ATOM    554  CD1 LEU I1003      -1.184  19.807  -8.221 11.00  1.87           C  
ATOM    555  CD2 LEU I1003       0.637  21.212  -9.194 11.00  1.79           C  
ATOM    556  HA  LEU I1003      -0.799  20.009  -5.395 11.00 -1.20           H  
ATOM    557  HBA LEU I1003      -0.062  21.787  -6.697 11.00 -1.20           H  
ATOM    558  HBB LEU I1003       1.411  21.264  -6.669 11.00 -1.20           H  
ATOM    559  HG  LEU I1003       0.844  19.494  -8.088 11.00 -1.20           H  
ATOM    560 HD1A LEU I1003      -1.365  19.099  -7.598 11.00 -1.50           H  
ATOM    561 HD1B LEU I1003      -1.313  19.486  -9.117 11.00 -1.50           H  
ATOM    562 HD1C LEU I1003      -1.782  20.540  -8.055 11.00 -1.50           H  
ATOM    563 HD2A LEU I1003      -0.006  21.922  -9.253 11.00 -1.50           H  
ATOM    564 HD2B LEU I1003       0.647  20.720 -10.019 11.00 -1.50           H  
ATOM    565 HD2C LEU I1003       1.508  21.581  -9.030 11.00 -1.50           H  
ATOM    566  H1  LEU I1003       1.444  20.818  -4.101 11.00  1.28           H  
ATOM    567  N   ASP I1004       0.114  17.755  -5.697 11.00  1.04           N  
ATOM    568  CA  ASP I1004       0.695  16.442  -5.906 11.00  1.17           C  
ATOM    569  C   ASP I1004      -0.222  15.617  -6.785 11.00  1.20           C  
ATOM    570  O   ASP I1004      -1.192  16.057  -7.365 11.00  1.50           O  
ATOM    571  CB  ASP I1004       1.099  15.764  -4.599 11.00  1.37           C  
ATOM    572  CG  ASP I1004      -0.068  15.342  -3.770 11.00  1.66           C  
ATOM    573  OD1 ASP I1004      -1.159  15.125  -4.235 11.00  3.88           O  
ATOM    574  OD2 ASP I1004       0.209  15.185  -2.491 11.00  1.98           O1-
ATOM    575  OXT ASP I1004       0.212  14.378  -6.909 11.00  2.00           O1-
ATOM    576  HA  ASP I1004       1.521  16.580  -6.416 11.00 -1.20           H  
ATOM    577  HBA ASP I1004       1.640  14.985  -4.802 11.00 -1.20           H  
ATOM    578  HBB ASP I1004       1.646  16.377  -4.083 11.00 -1.20           H  
ATOM    579 HOD2 ASP I1004      -0.522  14.971  -1.986 11.00  5.68           H  
ATOM    580  HXT ASP I1004      -0.306  13.942  -7.462 11.00 -1.50           H  
ATOM    581  H1  ASP I1004      -0.736  17.801  -5.658 11.00  1.95           H  
TER     582      ASP I1004 
ATOM    583  O   HOH I1005      -2.041  14.708  -1.151 11.00  2.04           O  
ATOM    584  H9  HOH I1005      -2.095  14.913  -0.259 11.00  2.06           H  
ATOM    585  H11 HOH I1005      -2.902  14.872  -1.477 11.00  5.07           H  
ATOM    586  C   ACE J1001      -1.282  24.806  10.106 11.00  1.13           C  
ATOM    587  O   ACE J1001      -0.342  24.517  10.877 11.00  1.39           O  
ATOM    588  CH3 ACE J1001      -1.436  26.197   9.576 11.00  1.46           C  
ATOM    589 HH3A ACE J1001      -2.176  26.227   8.965 11.00 -1.50           H  
ATOM    590 HH3B ACE J1001      -0.633  26.456   9.118 11.00 -1.50           H  
ATOM    591 HH3C ACE J1001      -1.598  26.801  10.304 11.00 -1.50           H  
ATOM    592  N   TYR J1002      -2.154  23.899   9.673 11.00  1.17           N  
ATOM    593  CA  TYR J1002      -2.053  22.476  10.003 11.00  1.05           C  
ATOM    594  C   TYR J1002      -2.666  21.727   8.826 11.00  0.96           C  
ATOM    595  O   TYR J1002      -3.877  21.888   8.553 11.00  1.20           O  
ATOM    596  CB  TYR J1002      -2.787  22.096  11.307 11.00  1.27           C  
ATOM    597  CG  TYR J1002      -2.533  20.659  11.667 11.00  1.27           C  
ATOM    598  CD1 TYR J1002      -3.291  19.606  11.150 11.00  1.54           C  
ATOM    599  CD2 TYR J1002      -1.478  20.317  12.520 11.00  1.54           C  
ATOM    600  CE1 TYR J1002      -3.014  18.283  11.459 11.00  1.64           C  
ATOM    601  CE2 TYR J1002      -1.195  18.996  12.832 11.00  1.55           C  
ATOM    602  CZ  TYR J1002      -1.961  17.972  12.304 11.00  1.35           C  
ATOM    603  OH  TYR J1002      -1.759  16.652  12.604 11.00  1.70           O  
ATOM    604  HA  TYR J1002      -1.108  22.231  10.083 11.00 -1.20           H  
ATOM    605  HBA TYR J1002      -2.481  22.669  12.028 11.00 -1.20           H  
ATOM    606  HBB TYR J1002      -3.740  22.238  11.194 11.00 -1.20           H  
ATOM    607  HD1 TYR J1002      -4.002  19.798  10.582 11.00 -1.20           H  
ATOM    608  HD2 TYR J1002      -0.955  20.992  12.886 11.00 -1.20           H  
ATOM    609  HE1 TYR J1002      -3.536  17.604  11.098 11.00 -1.20           H  
ATOM    610  HE2 TYR J1002      -0.485  18.798  13.399 11.00 -1.20           H  
ATOM    611  HH  TYR J1002      -1.088  16.578  13.099 11.00 -1.50           H  
ATOM    612  H1  TYR J1002      -2.765  24.183   9.140 11.00  2.46           H  
ATOM    613  N   LEU J1003      -1.885  20.891   8.160 11.00  1.06           N  
ATOM    614  CA  LEU J1003      -2.351  20.158   6.973 11.00  1.18           C  
ATOM    615  C   LEU J1003      -1.629  18.827   6.942 11.00  1.04           C  
ATOM    616  O   LEU J1003      -0.400  18.764   7.048 11.00  1.32           O  
ATOM    617  CB  LEU J1003      -2.034  20.985   5.716 11.00  1.33           C  
ATOM    618  CG  LEU J1003      -2.260  20.278   4.378 11.00  1.21           C  
ATOM    619  CD1 LEU J1003      -3.702  19.807   4.209 11.00  1.87           C  
ATOM    620  CD2 LEU J1003      -1.881  21.212   3.236 11.00  1.79           C  
ATOM    621  HA  LEU J1003      -3.317  20.009   7.035 11.00 -1.20           H  
ATOM    622  HBA LEU J1003      -2.580  21.787   5.733 11.00 -1.20           H  
ATOM    623  HBB LEU J1003      -1.107  21.264   5.761 11.00 -1.20           H  
ATOM    624  HG  LEU J1003      -1.674  19.494   4.342 11.00 -1.20           H  
ATOM    625 HD1A LEU J1003      -3.883  19.099   4.832 11.00 -1.50           H  
ATOM    626 HD1B LEU J1003      -3.831  19.486   3.313 11.00 -1.50           H  
ATOM    627 HD1C LEU J1003      -4.300  20.540   4.375 11.00 -1.50           H  
ATOM    628 HD2A LEU J1003      -2.524  21.922   3.177 11.00 -1.50           H  
ATOM    629 HD2B LEU J1003      -1.871  20.720   2.411 11.00 -1.50           H  
ATOM    630 HD2C LEU J1003      -1.010  21.581   3.400 11.00 -1.50           H  
ATOM    631  H1  LEU J1003      -1.074  20.818   8.329 11.00  1.28           H  
ATOM    632  N   ASP J1004      -2.404  17.755   6.733 11.00  1.04           N  
ATOM    633  CA  ASP J1004      -1.823  16.442   6.524 11.00  1.17           C  
ATOM    634  C   ASP J1004      -2.740  15.617   5.645 11.00  1.20           C  
ATOM    635  O   ASP J1004      -3.710  16.057   5.065 11.00  1.50           O  
ATOM    636  CB  ASP J1004      -1.419  15.764   7.831 11.00  1.37           C  
ATOM    637  CG  ASP J1004      -2.586  15.342   8.660 11.00  1.66           C  
ATOM    638  OD1 ASP J1004      -3.677  15.125   8.195 11.00  3.88           O  
ATOM    639  OD2 ASP J1004      -2.309  15.185   9.939 11.00  1.98           O1-
ATOM    640  OXT ASP J1004      -2.306  14.378   5.521 11.00  2.00           O1-
ATOM    641  HA  ASP J1004      -0.997  16.580   6.014 11.00 -1.20           H  
ATOM    642  HBA ASP J1004      -0.878  14.985   7.628 11.00 -1.20           H  
ATOM    643  HBB ASP J1004      -0.872  16.377   8.347 11.00 -1.20           H  
ATOM    644 HOD2 ASP J1004      -3.040  14.971  10.444 11.00  5.68           H  
ATOM    645  HXT ASP J1004      -2.824  13.942   4.968 11.00 -1.50           H  
ATOM    646  H1  ASP J1004      -3.254  17.801   6.772 11.00  1.95           H  
TER     647      ASP J1004 
ATOM    648  O   HOH J1005      -4.559  14.708  11.279 11.00  2.04           O  
ATOM    649  H9  HOH J1005      -4.613  14.913  12.171 11.00  2.06           H  
ATOM    650  H11 HOH J1005      -5.420  14.872  10.953 11.00  5.07           H  
ATOM    651  C   ACE K1001      -3.754  15.769  14.754 11.00  1.13           C  
ATOM    652  O   ACE K1001      -4.694  15.480  13.983 11.00  1.39           O  
ATOM    653  CH3 ACE K1001      -3.600  17.160  15.284 11.00  1.46           C  
ATOM    654 HH3A ACE K1001      -2.860  17.190  15.895 11.00 -1.50           H  
ATOM    655 HH3B ACE K1001      -4.403  17.419  15.742 11.00 -1.50           H  
ATOM    656 HH3C ACE K1001      -3.438  17.764  14.556 11.00 -1.50           H  
ATOM    657  N   TYR K1002      -2.882  14.862  15.187 11.00  1.17           N  
ATOM    658  CA  TYR K1002      -2.983  13.439  14.857 11.00  1.05           C  
ATOM    659  C   TYR K1002      -2.370  12.690  16.034 11.00  0.96           C  
ATOM    660  O   TYR K1002      -1.159  12.851  16.307 11.00  1.20           O  
ATOM    661  CB  TYR K1002      -2.249  13.059  13.553 11.00  1.27           C  
ATOM    662  CG  TYR K1002      -2.503  11.622  13.193 11.00  1.27           C  
ATOM    663  CD1 TYR K1002      -1.745  10.569  13.710 11.00  1.54           C  
ATOM    664  CD2 TYR K1002      -3.558  11.280  12.340 11.00  1.54           C  
ATOM    665  CE1 TYR K1002      -2.022   9.246  13.401 11.00  1.64           C  
ATOM    666  CE2 TYR K1002      -3.841   9.959  12.028 11.00  1.55           C  
ATOM    667  CZ  TYR K1002      -3.075   8.935  12.556 11.00  1.35           C  
ATOM    668  OH  TYR K1002      -3.277   7.615  12.256 11.00  1.70           O  
ATOM    669  HA  TYR K1002      -3.928  13.194  14.777 11.00 -1.20           H  
ATOM    670  HBA TYR K1002      -2.555  13.632  12.832 11.00 -1.20           H  
ATOM    671  HBB TYR K1002      -1.296  13.201  13.666 11.00 -1.20           H  
ATOM    672  HD1 TYR K1002      -1.034  10.761  14.278 11.00 -1.20           H  
ATOM    673  HD2 TYR K1002      -4.081  11.955  11.974 11.00 -1.20           H  
ATOM    674  HE1 TYR K1002      -1.500   8.567  13.762 11.00 -1.20           H  
ATOM    675  HE2 TYR K1002      -4.551   9.761  11.461 11.00 -1.20           H  
ATOM    676  HH  TYR K1002      -3.948   7.541  11.761 11.00 -1.50           H  
ATOM    677  H1  TYR K1002      -2.271  15.146  15.720 11.00  2.46           H  
ATOM    678  N   LEU K1003      -3.151  11.854  16.700 11.00  1.06           N  
ATOM    679  CA  LEU K1003      -2.685  11.121  17.887 11.00  1.18           C  
ATOM    680  C   LEU K1003      -3.407   9.790  17.918 11.00  1.04           C  
ATOM    681  O   LEU K1003      -4.636   9.727  17.812 11.00  1.32           O  
ATOM    682  CB  LEU K1003      -3.002  11.948  19.144 11.00  1.33           C  
ATOM    683  CG  LEU K1003      -2.776  11.241  20.482 11.00  1.21           C  
ATOM    684  CD1 LEU K1003      -1.334  10.770  20.651 11.00  1.87           C  
ATOM    685  CD2 LEU K1003      -3.155  12.175  21.624 11.00  1.79           C  
ATOM    686  HA  LEU K1003      -1.719  10.972  17.825 11.00 -1.20           H  
ATOM    687  HBA LEU K1003      -2.456  12.750  19.127 11.00 -1.20           H  
ATOM    688  HBB LEU K1003      -3.929  12.227  19.099 11.00 -1.20           H  
ATOM    689  HG  LEU K1003      -3.362  10.457  20.518 11.00 -1.20           H  
ATOM    690 HD1A LEU K1003      -1.153  10.062  20.028 11.00 -1.50           H  
ATOM    691 HD1B LEU K1003      -1.205  10.449  21.547 11.00 -1.50           H  
ATOM    692 HD1C LEU K1003      -0.736  11.503  20.485 11.00 -1.50           H  
ATOM    693 HD2A LEU K1003      -2.512  12.885  21.683 11.00 -1.50           H  
ATOM    694 HD2B LEU K1003      -3.165  11.683  22.449 11.00 -1.50           H  
ATOM    695 HD2C LEU K1003      -4.026  12.544  21.460 11.00 -1.50           H  
ATOM    696  H1  LEU K1003      -3.962  11.781  16.531 11.00  1.28           H  
ATOM    697  N   ASP K1004      -2.632   8.718  18.127 11.00  1.04           N  
ATOM    698  CA  ASP K1004      -3.213   7.405  18.336 11.00  1.17           C  
ATOM    699  C   ASP K1004      -2.296   6.580  19.215 11.00  1.20           C  
ATOM    700  O   ASP K1004      -1.326   7.020  19.795 11.00  1.50           O  
ATOM    701  CB  ASP K1004      -3.617   6.727  17.029 11.00  1.37           C  
ATOM    702  CG  ASP K1004      -2.450   6.305  16.200 11.00  1.66           C  
ATOM    703  OD1 ASP K1004      -1.359   6.088  16.665 11.00  3.88           O  
ATOM    704  OD2 ASP K1004      -2.727   6.148  14.921 11.00  1.98           O1-
ATOM    705  OXT ASP K1004      -2.730   5.341  19.339 11.00  2.00           O1-
ATOM    706  HA  ASP K1004      -4.039   7.543  18.846 11.00 -1.20           H  
ATOM    707  HBA ASP K1004      -4.158   5.948  17.232 11.00 -1.20           H  
ATOM    708  HBB ASP K1004      -4.164   7.340  16.513 11.00 -1.20           H  
ATOM    709 HOD2 ASP K1004      -1.996   5.934  14.416 11.00  5.68           H  
ATOM    710  HXT ASP K1004      -2.212   4.905  19.892 11.00 -1.50           H  
ATOM    711  H1  ASP K1004      -1.782   8.764  18.088 11.00  1.95           H  
TER     712      ASP K1004 
ATOM    713  O   HOH K1005      -0.477   5.671  13.581 11.00  2.04           O  
ATOM    714  H9  HOH K1005      -0.423   5.876  12.689 11.00  2.06           H  
ATOM    715  H11 HOH K1005       0.384   5.835  13.907 11.00  5.07           H  
ATOM    716  C   ACE L1001       6.273   6.732  -2.324 11.00  1.13           C  
ATOM    717  O   ACE L1001       7.213   6.443  -1.553 11.00  1.39           O  
ATOM    718  CH3 ACE L1001       6.119   8.123  -2.854 11.00  1.46           C  
ATOM    719 HH3A ACE L1001       5.379   8.153  -3.465 11.00 -1.50           H  
ATOM    720 HH3B ACE L1001       6.922   8.382  -3.312 11.00 -1.50           H  
ATOM    721 HH3C ACE L1001       5.957   8.727  -2.126 11.00 -1.50           H  
ATOM    722  N   TYR L1002       5.401   5.825  -2.757 11.00  1.17           N  
ATOM    723  CA  TYR L1002       5.502   4.402  -2.427 11.00  1.05           C  
ATOM    724  C   TYR L1002       4.889   3.653  -3.604 11.00  0.96           C  
ATOM    725  O   TYR L1002       3.678   3.814  -3.877 11.00  1.20           O  
ATOM    726  CB  TYR L1002       4.768   4.022  -1.123 11.00  1.27           C  
ATOM    727  CG  TYR L1002       5.022   2.585  -0.763 11.00  1.27           C  
ATOM    728  CD1 TYR L1002       4.264   1.532  -1.280 11.00  1.54           C  
ATOM    729  CD2 TYR L1002       6.077   2.243   0.090 11.00  1.54           C  
ATOM    730  CE1 TYR L1002       4.541   0.209  -0.971 11.00  1.64           C  
ATOM    731  CE2 TYR L1002       6.360   0.922   0.402 11.00  1.55           C  
ATOM    732  CZ  TYR L1002       5.594  -0.102  -0.126 11.00  1.35           C  
ATOM    733  OH  TYR L1002       5.796  -1.422   0.174 11.00  1.70           O  
ATOM    734  HA  TYR L1002       6.447   4.157  -2.347 11.00 -1.20           H  
ATOM    735  HBA TYR L1002       5.074   4.595  -0.402 11.00 -1.20           H  
ATOM    736  HBB TYR L1002       3.815   4.164  -1.236 11.00 -1.20           H  
ATOM    737  HD1 TYR L1002       3.553   1.724  -1.848 11.00 -1.20           H  
ATOM    738  HD2 TYR L1002       6.600   2.918   0.456 11.00 -1.20           H  
ATOM    739  HE1 TYR L1002       4.019  -0.470  -1.332 11.00 -1.20           H  
ATOM    740  HE2 TYR L1002       7.070   0.724   0.969 11.00 -1.20           H  
ATOM    741  HH  TYR L1002       6.467  -1.496   0.669 11.00 -1.50           H  
ATOM    742  H1  TYR L1002       4.790   6.109  -3.290 11.00  2.46           H  
ATOM    743  N   LEU L1003       5.670   2.817  -4.270 11.00  1.06           N  
ATOM    744  CA  LEU L1003       5.204   2.084  -5.457 11.00  1.18           C  
ATOM    745  C   LEU L1003       5.926   0.753  -5.488 11.00  1.04           C  
ATOM    746  O   LEU L1003       7.155   0.690  -5.382 11.00  1.32           O  
ATOM    747  CB  LEU L1003       5.521   2.911  -6.714 11.00  1.33           C  
ATOM    748  CG  LEU L1003       5.295   2.204  -8.052 11.00  1.21           C  
ATOM    749  CD1 LEU L1003       3.853   1.733  -8.221 11.00  1.87           C  
ATOM    750  CD2 LEU L1003       5.674   3.138  -9.194 11.00  1.79           C  
ATOM    751  HA  LEU L1003       4.238   1.935  -5.395 11.00 -1.20           H  
ATOM    752  HBA LEU L1003       4.975   3.713  -6.697 11.00 -1.20           H  
ATOM    753  HBB LEU L1003       6.448   3.190  -6.669 11.00 -1.20           H  
ATOM    754  HG  LEU L1003       5.881   1.420  -8.088 11.00 -1.20           H  
ATOM    755 HD1A LEU L1003       3.672   1.025  -7.598 11.00 -1.50           H  
ATOM    756 HD1B LEU L1003       3.724   1.412  -9.117 11.00 -1.50           H  
ATOM    757 HD1C LEU L1003       3.255   2.466  -8.055 11.00 -1.50           H  
ATOM    758 HD2A LEU L1003       5.031   3.848  -9.253 11.00 -1.50           H  
ATOM    759 HD2B LEU L1003       5.684   2.646 -10.019 11.00 -1.50           H  
ATOM    760 HD2C LEU L1003       6.545   3.507  -9.030 11.00 -1.50           H  
ATOM    761  H1  LEU L1003       6.481   2.744  -4.101 11.00  1.28           H  
ATOM    762  N   ASP L1004       5.151  -0.319  -5.697 11.00  1.04           N  
ATOM    763  CA  ASP L1004       5.732  -1.632  -5.906 11.00  1.17           C  
ATOM    764  C   ASP L1004       4.815  -2.457  -6.785 11.00  1.20           C  
ATOM    765  O   ASP L1004       3.845  -2.017  -7.365 11.00  1.50           O  
ATOM    766  CB  ASP L1004       6.136  -2.310  -4.599 11.00  1.37           C  
ATOM    767  CG  ASP L1004       4.969  -2.732  -3.770 11.00  1.66           C  
ATOM    768  OD1 ASP L1004       3.878  -2.949  -4.235 11.00  3.88           O  
ATOM    769  OD2 ASP L1004       5.246  -2.889  -2.491 11.00  1.98           O1-
ATOM    770  OXT ASP L1004       5.249  -3.696  -6.909 11.00  2.00           O1-
ATOM    771  HA  ASP L1004       6.558  -1.494  -6.416 11.00 -1.20           H  
ATOM    772  HBA ASP L1004       6.677  -3.089  -4.802 11.00 -1.20           H  
ATOM    773  HBB ASP L1004       6.683  -1.697  -4.083 11.00 -1.20           H  
ATOM    774 HOD2 ASP L1004       4.515  -3.103  -1.986 11.00  5.68           H  
ATOM    775  HXT ASP L1004       4.731  -4.132  -7.462 11.00 -1.50           H  
ATOM    776  H1  ASP L1004       4.301  -0.273  -5.658 11.00  1.95           H  
TER     777      ASP L1004 
ATOM    778  O   HOH L1005       2.996  -3.366  -1.151 11.00  2.04           O  
ATOM    779  H9  HOH L1005       2.942  -3.161  -0.259 11.00  2.06           H  
ATOM    780  H11 HOH L1005       2.135  -3.202  -1.477 11.00  5.07           H  
ATOM    781  C   ACE M1001       3.755   6.732  10.106 11.00  1.13           C  
ATOM    782  O   ACE M1001       4.695   6.443  10.877 11.00  1.39           O  
ATOM    783  CH3 ACE M1001       3.601   8.123   9.576 11.00  1.46           C  
ATOM    784 HH3A ACE M1001       2.861   8.153   8.965 11.00 -1.50           H  
ATOM    785 HH3B ACE M1001       4.404   8.382   9.118 11.00 -1.50           H  
ATOM    786 HH3C ACE M1001       3.439   8.727  10.304 11.00 -1.50           H  
ATOM    787  N   TYR M1002       2.883   5.825   9.673 11.00  1.17           N  
ATOM    788  CA  TYR M1002       2.984   4.402  10.003 11.00  1.05           C  
ATOM    789  C   TYR M1002       2.371   3.653   8.826 11.00  0.96           C  
ATOM    790  O   TYR M1002       1.160   3.814   8.553 11.00  1.20           O  
ATOM    791  CB  TYR M1002       2.250   4.022  11.307 11.00  1.27           C  
ATOM    792  CG  TYR M1002       2.504   2.585  11.667 11.00  1.27           C  
ATOM    793  CD1 TYR M1002       1.746   1.532  11.150 11.00  1.54           C  
ATOM    794  CD2 TYR M1002       3.559   2.243  12.520 11.00  1.54           C  
ATOM    795  CE1 TYR M1002       2.023   0.209  11.459 11.00  1.64           C  
ATOM    796  CE2 TYR M1002       3.842   0.922  12.832 11.00  1.55           C  
ATOM    797  CZ  TYR M1002       3.076  -0.102  12.304 11.00  1.35           C  
ATOM    798  OH  TYR M1002       3.278  -1.422  12.604 11.00  1.70           O  
ATOM    799  HA  TYR M1002       3.929   4.157  10.083 11.00 -1.20           H  
ATOM    800  HBA TYR M1002       2.556   4.595  12.028 11.00 -1.20           H  
ATOM    801  HBB TYR M1002       1.297   4.164  11.194 11.00 -1.20           H  
ATOM    802  HD1 TYR M1002       1.035   1.724  10.582 11.00 -1.20           H  
ATOM    803  HD2 TYR M1002       4.082   2.918  12.886 11.00 -1.20           H  
ATOM    804  HE1 TYR M1002       1.501  -0.470  11.098 11.00 -1.20           H  
ATOM    805  HE2 TYR M1002       4.552   0.724  13.399 11.00 -1.20           H  
ATOM    806  HH  TYR M1002       3.949  -1.496  13.099 11.00 -1.50           H  
ATOM    807  H1  TYR M1002       2.272   6.109   9.140 11.00  2.46           H  
ATOM    808  N   LEU M1003       3.152   2.817   8.160 11.00  1.06           N  
ATOM    809  CA  LEU M1003       2.686   2.084   6.973 11.00  1.18           C  
ATOM    810  C   LEU M1003       3.408   0.753   6.942 11.00  1.04           C  
ATOM    811  O   LEU M1003       4.637   0.690   7.048 11.00  1.32           O  
ATOM    812  CB  LEU M1003       3.003   2.911   5.716 11.00  1.33           C  
ATOM    813  CG  LEU M1003       2.777   2.204   4.378 11.00  1.21           C  
ATOM    814  CD1 LEU M1003       1.335   1.733   4.209 11.00  1.87           C  
ATOM    815  CD2 LEU M1003       3.156   3.138   3.236 11.00  1.79           C  
ATOM    816  HA  LEU M1003       1.720   1.935   7.035 11.00 -1.20           H  
ATOM    817  HBA LEU M1003       2.457   3.713   5.733 11.00 -1.20           H  
ATOM    818  HBB LEU M1003       3.930   3.190   5.761 11.00 -1.20           H  
ATOM    819  HG  LEU M1003       3.363   1.420   4.342 11.00 -1.20           H  
ATOM    820 HD1A LEU M1003       1.154   1.025   4.832 11.00 -1.50           H  
ATOM    821 HD1B LEU M1003       1.206   1.412   3.313 11.00 -1.50           H  
ATOM    822 HD1C LEU M1003       0.737   2.466   4.375 11.00 -1.50           H  
ATOM    823 HD2A LEU M1003       2.513   3.848   3.177 11.00 -1.50           H  
ATOM    824 HD2B LEU M1003       3.166   2.646   2.411 11.00 -1.50           H  
ATOM    825 HD2C LEU M1003       4.027   3.507   3.400 11.00 -1.50           H  
ATOM    826  H1  LEU M1003       3.963   2.744   8.329 11.00  1.28           H  
ATOM    827  N   ASP M1004       2.633  -0.319   6.733 11.00  1.04           N  
ATOM    828  CA  ASP M1004       3.214  -1.632   6.524 11.00  1.17           C  
ATOM    829  C   ASP M1004       2.297  -2.457   5.645 11.00  1.20           C  
ATOM    830  O   ASP M1004       1.327  -2.017   5.065 11.00  1.50           O  
ATOM    831  CB  ASP M1004       3.618  -2.310   7.831 11.00  1.37           C  
ATOM    832  CG  ASP M1004       2.451  -2.732   8.660 11.00  1.66           C  
ATOM    833  OD1 ASP M1004       1.360  -2.949   8.195 11.00  3.88           O  
ATOM    834  OD2 ASP M1004       2.728  -2.889   9.939 11.00  1.98           O1-
ATOM    835  OXT ASP M1004       2.731  -3.696   5.521 11.00  2.00           O1-
ATOM    836  HA  ASP M1004       4.040  -1.494   6.014 11.00 -1.20           H  
ATOM    837  HBA ASP M1004       4.159  -3.089   7.628 11.00 -1.20           H  
ATOM    838  HBB ASP M1004       4.165  -1.697   8.347 11.00 -1.20           H  
ATOM    839 HOD2 ASP M1004       1.997  -3.103  10.444 11.00  5.68           H  
ATOM    840  HXT ASP M1004       2.213  -4.132   4.968 11.00 -1.50           H  
ATOM    841  H1  ASP M1004       1.783  -0.273   6.772 11.00  1.95           H  
TER     842      ASP M1004 
ATOM    843  O   HOH M1005       0.478  -3.366  11.279 11.00  2.04           O  
ATOM    844  H9  HOH M1005       0.424  -3.161  12.171 11.00  2.06           H  
ATOM    845  H11 HOH M1005      -0.383  -3.202  10.953 11.00  5.07           H  
ATOM    846  C   ACE N1001       6.273  24.806  -2.324 11.00  1.13           C  
ATOM    847  O   ACE N1001       7.213  24.517  -1.553 11.00  1.39           O  
ATOM    848  CH3 ACE N1001       6.119  26.197  -2.854 11.00  1.46           C  
ATOM    849 HH3A ACE N1001       5.379  26.227  -3.465 11.00 -1.50           H  
ATOM    850 HH3B ACE N1001       6.922  26.456  -3.312 11.00 -1.50           H  
ATOM    851 HH3C ACE N1001       5.957  26.801  -2.126 11.00 -1.50           H  
ATOM    852  N   TYR N1002       5.401  23.899  -2.757 11.00  1.17           N  
ATOM    853  CA  TYR N1002       5.502  22.476  -2.427 11.00  1.05           C  
ATOM    854  C   TYR N1002       4.889  21.727  -3.604 11.00  0.96           C  
ATOM    855  O   TYR N1002       3.678  21.888  -3.877 11.00  1.20           O  
ATOM    856  CB  TYR N1002       4.768  22.096  -1.123 11.00  1.27           C  
ATOM    857  CG  TYR N1002       5.022  20.659  -0.763 11.00  1.27           C  
ATOM    858  CD1 TYR N1002       4.264  19.606  -1.280 11.00  1.54           C  
ATOM    859  CD2 TYR N1002       6.077  20.317   0.090 11.00  1.54           C  
ATOM    860  CE1 TYR N1002       4.541  18.283  -0.971 11.00  1.64           C  
ATOM    861  CE2 TYR N1002       6.360  18.996   0.402 11.00  1.55           C  
ATOM    862  CZ  TYR N1002       5.594  17.972  -0.126 11.00  1.35           C  
ATOM    863  OH  TYR N1002       5.796  16.652   0.174 11.00  1.70           O  
ATOM    864  HA  TYR N1002       6.447  22.231  -2.347 11.00 -1.20           H  
ATOM    865  HBA TYR N1002       5.074  22.669  -0.402 11.00 -1.20           H  
ATOM    866  HBB TYR N1002       3.815  22.238  -1.236 11.00 -1.20           H  
ATOM    867  HD1 TYR N1002       3.553  19.798  -1.848 11.00 -1.20           H  
ATOM    868  HD2 TYR N1002       6.600  20.992   0.456 11.00 -1.20           H  
ATOM    869  HE1 TYR N1002       4.019  17.604  -1.332 11.00 -1.20           H  
ATOM    870  HE2 TYR N1002       7.070  18.798   0.969 11.00 -1.20           H  
ATOM    871  HH  TYR N1002       6.467  16.578   0.669 11.00 -1.50           H  
ATOM    872  H1  TYR N1002       4.790  24.183  -3.290 11.00  2.46           H  
ATOM    873  N   LEU N1003       5.670  20.891  -4.270 11.00  1.06           N  
ATOM    874  CA  LEU N1003       5.204  20.158  -5.457 11.00  1.18           C  
ATOM    875  C   LEU N1003       5.926  18.827  -5.488 11.00  1.04           C  
ATOM    876  O   LEU N1003       7.155  18.764  -5.382 11.00  1.32           O  
ATOM    877  CB  LEU N1003       5.521  20.985  -6.714 11.00  1.33           C  
ATOM    878  CG  LEU N1003       5.295  20.278  -8.052 11.00  1.21           C  
ATOM    879  CD1 LEU N1003       3.853  19.807  -8.221 11.00  1.87           C  
ATOM    880  CD2 LEU N1003       5.674  21.212  -9.194 11.00  1.79           C  
ATOM    881  HA  LEU N1003       4.238  20.009  -5.395 11.00 -1.20           H  
ATOM    882  HBA LEU N1003       4.975  21.787  -6.697 11.00 -1.20           H  
ATOM    883  HBB LEU N1003       6.448  21.264  -6.669 11.00 -1.20           H  
ATOM    884  HG  LEU N1003       5.881  19.494  -8.088 11.00 -1.20           H  
ATOM    885 HD1A LEU N1003       3.672  19.099  -7.598 11.00 -1.50           H  
ATOM    886 HD1B LEU N1003       3.724  19.486  -9.117 11.00 -1.50           H  
ATOM    887 HD1C LEU N1003       3.255  20.540  -8.055 11.00 -1.50           H  
ATOM    888 HD2A LEU N1003       5.031  21.922  -9.253 11.00 -1.50           H  
ATOM    889 HD2B LEU N1003       5.684  20.720 -10.019 11.00 -1.50           H  
ATOM    890 HD2C LEU N1003       6.545  21.581  -9.030 11.00 -1.50           H  
ATOM    891  H1  LEU N1003       6.481  20.818  -4.101 11.00  1.28           H  
ATOM    892  N   ASP N1004       5.151  17.755  -5.697 11.00  1.04           N  
ATOM    893  CA  ASP N1004       5.732  16.442  -5.906 11.00  1.17           C  
ATOM    894  C   ASP N1004       4.815  15.617  -6.785 11.00  1.20           C  
ATOM    895  O   ASP N1004       3.845  16.057  -7.365 11.00  1.50           O  
ATOM    896  CB  ASP N1004       6.136  15.764  -4.599 11.00  1.37           C  
ATOM    897  CG  ASP N1004       4.969  15.342  -3.770 11.00  1.66           C  
ATOM    898  OD1 ASP N1004       3.878  15.125  -4.235 11.00  3.88           O  
ATOM    899  OD2 ASP N1004       5.246  15.185  -2.491 11.00  1.98           O1-
ATOM    900  OXT ASP N1004       5.249  14.378  -6.909 11.00  2.00           O1-
ATOM    901  HA  ASP N1004       6.558  16.580  -6.416 11.00 -1.20           H  
ATOM    902  HBA ASP N1004       6.677  14.985  -4.802 11.00 -1.20           H  
ATOM    903  HBB ASP N1004       6.683  16.377  -4.083 11.00 -1.20           H  
ATOM    904 HOD2 ASP N1004       4.515  14.971  -1.986 11.00  5.68           H  
ATOM    905  HXT ASP N1004       4.731  13.942  -7.462 11.00 -1.50           H  
ATOM    906  H1  ASP N1004       4.301  17.801  -5.658 11.00  1.95           H  
TER     907      ASP N1004 
ATOM    908  O   HOH N1005       2.996  14.708  -1.151 11.00  2.04           O  
ATOM    909  H9  HOH N1005       2.942  14.913  -0.259 11.00  2.06           H  
ATOM    910  H11 HOH N1005       2.135  14.872  -1.477 11.00  5.07           H  
ATOM    911  C   ACE O1001       3.801  15.769   2.324 11.00  1.13           C  
ATOM    912  O   ACE O1001       2.861  15.480   1.553 11.00  1.39           O  
ATOM    913  CH3 ACE O1001       3.955  17.160   2.854 11.00  1.46           C  
ATOM    914 HH3A ACE O1001       4.695  17.190   3.465 11.00 -1.50           H  
ATOM    915 HH3B ACE O1001       3.152  17.419   3.312 11.00 -1.50           H  
ATOM    916 HH3C ACE O1001       4.117  17.764   2.126 11.00 -1.50           H  
ATOM    917  N   TYR O1002       4.673  14.862   2.757 11.00  1.17           N  
ATOM    918  CA  TYR O1002       4.572  13.439   2.427 11.00  1.05           C  
ATOM    919  C   TYR O1002       5.185  12.690   3.604 11.00  0.96           C  
ATOM    920  O   TYR O1002       6.396  12.851   3.877 11.00  1.20           O  
ATOM    921  CB  TYR O1002       5.306  13.059   1.123 11.00  1.27           C  
ATOM    922  CG  TYR O1002       5.052  11.622   0.763 11.00  1.27           C  
ATOM    923  CD1 TYR O1002       5.810  10.569   1.280 11.00  1.54           C  
ATOM    924  CD2 TYR O1002       3.997  11.280  -0.090 11.00  1.54           C  
ATOM    925  CE1 TYR O1002       5.533   9.246   0.971 11.00  1.64           C  
ATOM    926  CE2 TYR O1002       3.714   9.959  -0.402 11.00  1.55           C  
ATOM    927  CZ  TYR O1002       4.480   8.935   0.126 11.00  1.35           C  
ATOM    928  OH  TYR O1002       4.278   7.615  -0.174 11.00  1.70           O  
ATOM    929  HA  TYR O1002       3.627  13.194   2.347 11.00 -1.20           H  
ATOM    930  HBA TYR O1002       5.000  13.632   0.402 11.00 -1.20           H  
ATOM    931  HBB TYR O1002       6.259  13.201   1.236 11.00 -1.20           H  
ATOM    932  HD1 TYR O1002       6.521  10.761   1.848 11.00 -1.20           H  
ATOM    933  HD2 TYR O1002       3.474  11.955  -0.456 11.00 -1.20           H  
ATOM    934  HE1 TYR O1002       6.055   8.567   1.332 11.00 -1.20           H  
ATOM    935  HE2 TYR O1002       3.004   9.761  -0.969 11.00 -1.20           H  
ATOM    936  HH  TYR O1002       3.607   7.541  -0.669 11.00 -1.50           H  
ATOM    937  H1  TYR O1002       5.284  15.146   3.290 11.00  2.46           H  
ATOM    938  N   LEU O1003       4.404  11.854   4.270 11.00  1.06           N  
ATOM    939  CA  LEU O1003       4.870  11.121   5.457 11.00  1.18           C  
ATOM    940  C   LEU O1003       4.148   9.790   5.488 11.00  1.04           C  
ATOM    941  O   LEU O1003       2.919   9.727   5.382 11.00  1.32           O  
ATOM    942  CB  LEU O1003       4.553  11.948   6.714 11.00  1.33           C  
ATOM    943  CG  LEU O1003       4.779  11.241   8.052 11.00  1.21           C  
ATOM    944  CD1 LEU O1003       6.221  10.770   8.221 11.00  1.87           C  
ATOM    945  CD2 LEU O1003       4.400  12.175   9.194 11.00  1.79           C  
ATOM    946  HA  LEU O1003       5.836  10.972   5.395 11.00 -1.20           H  
ATOM    947  HBA LEU O1003       5.099  12.750   6.697 11.00 -1.20           H  
ATOM    948  HBB LEU O1003       3.626  12.227   6.669 11.00 -1.20           H  
ATOM    949  HG  LEU O1003       4.193  10.457   8.088 11.00 -1.20           H  
ATOM    950 HD1A LEU O1003       6.402  10.062   7.598 11.00 -1.50           H  
ATOM    951 HD1B LEU O1003       6.350  10.449   9.117 11.00 -1.50           H  
ATOM    952 HD1C LEU O1003       6.819  11.503   8.055 11.00 -1.50           H  
ATOM    953 HD2A LEU O1003       5.043  12.885   9.253 11.00 -1.50           H  
ATOM    954 HD2B LEU O1003       4.390  11.683  10.019 11.00 -1.50           H  
ATOM    955 HD2C LEU O1003       3.529  12.544   9.030 11.00 -1.50           H  
ATOM    956  H1  LEU O1003       3.593  11.781   4.101 11.00  1.28           H  
ATOM    957  N   ASP O1004       4.923   8.718   5.697 11.00  1.04           N  
ATOM    958  CA  ASP O1004       4.342   7.405   5.906 11.00  1.17           C  
ATOM    959  C   ASP O1004       5.259   6.580   6.785 11.00  1.20           C  
ATOM    960  O   ASP O1004       6.229   7.020   7.365 11.00  1.50           O  
ATOM    961  CB  ASP O1004       3.938   6.727   4.599 11.00  1.37           C  
ATOM    962  CG  ASP O1004       5.105   6.305   3.770 11.00  1.66           C  
ATOM    963  OD1 ASP O1004       6.196   6.088   4.235 11.00  3.88           O  
ATOM    964  OD2 ASP O1004       4.828   6.148   2.491 11.00  1.98           O1-
ATOM    965  OXT ASP O1004       4.825   5.341   6.909 11.00  2.00           O1-
ATOM    966  HA  ASP O1004       3.516   7.543   6.416 11.00 -1.20           H  
ATOM    967  HBA ASP O1004       3.397   5.948   4.802 11.00 -1.20           H  
ATOM    968  HBB ASP O1004       3.391   7.340   4.083 11.00 -1.20           H  
ATOM    969 HOD2 ASP O1004       5.559   5.934   1.986 11.00  5.68           H  
ATOM    970  HXT ASP O1004       5.343   4.905   7.462 11.00 -1.50           H  
ATOM    971  H1  ASP O1004       5.773   8.764   5.658 11.00  1.95           H  
TER     972      ASP O1004 
ATOM    973  O   HOH O1005       7.078   5.671   1.151 11.00  2.04           O  
ATOM    974  H9  HOH O1005       7.132   5.876   0.259 11.00  2.06           H  
ATOM    975  H11 HOH O1005       7.939   5.835   1.477 11.00  5.07           H  
ATOM    976  C   ACE P1001       3.755  24.806  10.106 11.00  1.13           C  
ATOM    977  O   ACE P1001       4.695  24.517  10.877 11.00  1.39           O  
ATOM    978  CH3 ACE P1001       3.601  26.197   9.576 11.00  1.46           C  
ATOM    979 HH3A ACE P1001       2.861  26.227   8.965 11.00 -1.50           H  
ATOM    980 HH3B ACE P1001       4.404  26.456   9.118 11.00 -1.50           H  
ATOM    981 HH3C ACE P1001       3.439  26.801  10.304 11.00 -1.50           H  
ATOM    982  N   TYR P1002       2.883  23.899   9.673 11.00  1.17           N  
ATOM    983  CA  TYR P1002       2.984  22.476  10.003 11.00  1.05           C  
ATOM    984  C   TYR P1002       2.371  21.727   8.826 11.00  0.96           C  
ATOM    985  O   TYR P1002       1.160  21.888   8.553 11.00  1.20           O  
ATOM    986  CB  TYR P1002       2.250  22.096  11.307 11.00  1.27           C  
ATOM    987  CG  TYR P1002       2.504  20.659  11.667 11.00  1.27           C  
ATOM    988  CD1 TYR P1002       1.746  19.606  11.150 11.00  1.54           C  
ATOM    989  CD2 TYR P1002       3.559  20.317  12.520 11.00  1.54           C  
ATOM    990  CE1 TYR P1002       2.023  18.283  11.459 11.00  1.64           C  
ATOM    991  CE2 TYR P1002       3.842  18.996  12.832 11.00  1.55           C  
ATOM    992  CZ  TYR P1002       3.076  17.972  12.304 11.00  1.35           C  
ATOM    993  OH  TYR P1002       3.278  16.652  12.604 11.00  1.70           O  
ATOM    994  HA  TYR P1002       3.929  22.231  10.083 11.00 -1.20           H  
ATOM    995  HBA TYR P1002       2.556  22.669  12.028 11.00 -1.20           H  
ATOM    996  HBB TYR P1002       1.297  22.238  11.194 11.00 -1.20           H  
ATOM    997  HD1 TYR P1002       1.035  19.798  10.582 11.00 -1.20           H  
ATOM    998  HD2 TYR P1002       4.082  20.992  12.886 11.00 -1.20           H  
ATOM    999  HE1 TYR P1002       1.501  17.604  11.098 11.00 -1.20           H  
ATOM   1000  HE2 TYR P1002       4.552  18.798  13.399 11.00 -1.20           H  
ATOM   1001  HH  TYR P1002       3.949  16.578  13.099 11.00 -1.50           H  
ATOM   1002  H1  TYR P1002       2.272  24.183   9.140 11.00  2.46           H  
ATOM   1003  N   LEU P1003       3.152  20.891   8.160 11.00  1.06           N  
ATOM   1004  CA  LEU P1003       2.686  20.158   6.973 11.00  1.18           C  
ATOM   1005  C   LEU P1003       3.408  18.827   6.942 11.00  1.04           C  
ATOM   1006  O   LEU P1003       4.637  18.764   7.048 11.00  1.32           O  
ATOM   1007  CB  LEU P1003       3.003  20.985   5.716 11.00  1.33           C  
ATOM   1008  CG  LEU P1003       2.777  20.278   4.378 11.00  1.21           C  
ATOM   1009  CD1 LEU P1003       1.335  19.807   4.209 11.00  1.87           C  
ATOM   1010  CD2 LEU P1003       3.156  21.212   3.236 11.00  1.79           C  
ATOM   1011  HA  LEU P1003       1.720  20.009   7.035 11.00 -1.20           H  
ATOM   1012  HBA LEU P1003       2.457  21.787   5.733 11.00 -1.20           H  
ATOM   1013  HBB LEU P1003       3.930  21.264   5.761 11.00 -1.20           H  
ATOM   1014  HG  LEU P1003       3.363  19.494   4.342 11.00 -1.20           H  
ATOM   1015 HD1A LEU P1003       1.154  19.099   4.832 11.00 -1.50           H  
ATOM   1016 HD1B LEU P1003       1.206  19.486   3.313 11.00 -1.50           H  
ATOM   1017 HD1C LEU P1003       0.737  20.540   4.375 11.00 -1.50           H  
ATOM   1018 HD2A LEU P1003       2.513  21.922   3.177 11.00 -1.50           H  
ATOM   1019 HD2B LEU P1003       3.166  20.720   2.411 11.00 -1.50           H  
ATOM   1020 HD2C LEU P1003       4.027  21.581   3.400 11.00 -1.50           H  
ATOM   1021  H1  LEU P1003       3.963  20.818   8.329 11.00  1.28           H  
ATOM   1022  N   ASP P1004       2.633  17.755   6.733 11.00  1.04           N  
ATOM   1023  CA  ASP P1004       3.214  16.442   6.524 11.00  1.17           C  
ATOM   1024  C   ASP P1004       2.297  15.617   5.645 11.00  1.20           C  
ATOM   1025  O   ASP P1004       1.327  16.057   5.065 11.00  1.50           O  
ATOM   1026  CB  ASP P1004       3.618  15.764   7.831 11.00  1.37           C  
ATOM   1027  CG  ASP P1004       2.451  15.342   8.660 11.00  1.66           C  
ATOM   1028  OD1 ASP P1004       1.360  15.125   8.195 11.00  3.88           O  
ATOM   1029  OD2 ASP P1004       2.728  15.185   9.939 11.00  1.98           O1-
ATOM   1030  OXT ASP P1004       2.731  14.378   5.521 11.00  2.00           O1-
ATOM   1031  HA  ASP P1004       4.040  16.580   6.014 11.00 -1.20           H  
ATOM   1032  HBA ASP P1004       4.159  14.985   7.628 11.00 -1.20           H  
ATOM   1033  HBB ASP P1004       4.165  16.377   8.347 11.00 -1.20           H  
ATOM   1034 HOD2 ASP P1004       1.997  14.971  10.444 11.00  5.68           H  
ATOM   1035  HXT ASP P1004       2.213  13.942   4.968 11.00 -1.50           H  
ATOM   1036  H1  ASP P1004       1.783  17.801   6.772 11.00  1.95           H  
TER    1037      ASP P1004 
ATOM   1038  O   HOH P1005       0.478  14.708  11.279 11.00  2.04           O  
ATOM   1039  H9  HOH P1005       0.424  14.913  12.171 11.00  2.06           H  
ATOM   1040  H11 HOH P1005      -0.383  14.872  10.953 11.00  5.07           H  
ATOM   1041  C   ACE Q1001       1.283  15.769  14.754 11.00  1.13           C  
ATOM   1042  O   ACE Q1001       0.343  15.480  13.983 11.00  1.39           O  
ATOM   1043  CH3 ACE Q1001       1.437  17.160  15.284 11.00  1.46           C  
ATOM   1044 HH3A ACE Q1001       2.177  17.190  15.895 11.00 -1.50           H  
ATOM   1045 HH3B ACE Q1001       0.634  17.419  15.742 11.00 -1.50           H  
ATOM   1046 HH3C ACE Q1001       1.599  17.764  14.556 11.00 -1.50           H  
ATOM   1047  N   TYR Q1002       2.155  14.862  15.187 11.00  1.17           N  
ATOM   1048  CA  TYR Q1002       2.054  13.439  14.857 11.00  1.05           C  
ATOM   1049  C   TYR Q1002       2.667  12.690  16.034 11.00  0.96           C  
ATOM   1050  O   TYR Q1002       3.878  12.851  16.307 11.00  1.20           O  
ATOM   1051  CB  TYR Q1002       2.788  13.059  13.553 11.00  1.27           C  
ATOM   1052  CG  TYR Q1002       2.534  11.622  13.193 11.00  1.27           C  
ATOM   1053  CD1 TYR Q1002       3.292  10.569  13.710 11.00  1.54           C  
ATOM   1054  CD2 TYR Q1002       1.479  11.280  12.340 11.00  1.54           C  
ATOM   1055  CE1 TYR Q1002       3.015   9.246  13.401 11.00  1.64           C  
ATOM   1056  CE2 TYR Q1002       1.196   9.959  12.028 11.00  1.55           C  
ATOM   1057  CZ  TYR Q1002       1.962   8.935  12.556 11.00  1.35           C  
ATOM   1058  OH  TYR Q1002       1.760   7.615  12.256 11.00  1.70           O  
ATOM   1059  HA  TYR Q1002       1.109  13.194  14.777 11.00 -1.20           H  
ATOM   1060  HBA TYR Q1002       2.482  13.632  12.832 11.00 -1.20           H  
ATOM   1061  HBB TYR Q1002       3.741  13.201  13.666 11.00 -1.20           H  
ATOM   1062  HD1 TYR Q1002       4.003  10.761  14.278 11.00 -1.20           H  
ATOM   1063  HD2 TYR Q1002       0.956  11.955  11.974 11.00 -1.20           H  
ATOM   1064  HE1 TYR Q1002       3.537   8.567  13.762 11.00 -1.20           H  
ATOM   1065  HE2 TYR Q1002       0.486   9.761  11.461 11.00 -1.20           H  
ATOM   1066  HH  TYR Q1002       1.089   7.541  11.761 11.00 -1.50           H  
ATOM   1067  H1  TYR Q1002       2.766  15.146  15.720 11.00  2.46           H  
ATOM   1068  N   LEU Q1003       1.886  11.854  16.700 11.00  1.06           N  
ATOM   1069  CA  LEU Q1003       2.352  11.121  17.887 11.00  1.18           C  
ATOM   1070  C   LEU Q1003       1.630   9.790  17.918 11.00  1.04           C  
ATOM   1071  O   LEU Q1003       0.401   9.727  17.812 11.00  1.32           O  
ATOM   1072  CB  LEU Q1003       2.035  11.948  19.144 11.00  1.33           C  
ATOM   1073  CG  LEU Q1003       2.261  11.241  20.482 11.00  1.21           C  
ATOM   1074  CD1 LEU Q1003       3.703  10.770  20.651 11.00  1.87           C  
ATOM   1075  CD2 LEU Q1003       1.882  12.175  21.624 11.00  1.79           C  
ATOM   1076  HA  LEU Q1003       3.318  10.972  17.825 11.00 -1.20           H  
ATOM   1077  HBA LEU Q1003       2.581  12.750  19.127 11.00 -1.20           H  
ATOM   1078  HBB LEU Q1003       1.108  12.227  19.099 11.00 -1.20           H  
ATOM   1079  HG  LEU Q1003       1.675  10.457  20.518 11.00 -1.20           H  
ATOM   1080 HD1A LEU Q1003       3.884  10.062  20.028 11.00 -1.50           H  
ATOM   1081 HD1B LEU Q1003       3.832  10.449  21.547 11.00 -1.50           H  
ATOM   1082 HD1C LEU Q1003       4.301  11.503  20.485 11.00 -1.50           H  
ATOM   1083 HD2A LEU Q1003       2.525  12.885  21.683 11.00 -1.50           H  
ATOM   1084 HD2B LEU Q1003       1.872  11.683  22.449 11.00 -1.50           H  
ATOM   1085 HD2C LEU Q1003       1.011  12.544  21.460 11.00 -1.50           H  
ATOM   1086  H1  LEU Q1003       1.075  11.781  16.531 11.00  1.28           H  
ATOM   1087  N   ASP Q1004       2.405   8.718  18.127 11.00  1.04           N  
ATOM   1088  CA  ASP Q1004       1.824   7.405  18.336 11.00  1.17           C  
ATOM   1089  C   ASP Q1004       2.741   6.580  19.215 11.00  1.20           C  
ATOM   1090  O   ASP Q1004       3.711   7.020  19.795 11.00  1.50           O  
ATOM   1091  CB  ASP Q1004       1.420   6.727  17.029 11.00  1.37           C  
ATOM   1092  CG  ASP Q1004       2.587   6.305  16.200 11.00  1.66           C  
ATOM   1093  OD1 ASP Q1004       3.678   6.088  16.665 11.00  3.88           O  
ATOM   1094  OD2 ASP Q1004       2.310   6.148  14.921 11.00  1.98           O1-
ATOM   1095  OXT ASP Q1004       2.307   5.341  19.339 11.00  2.00           O1-
ATOM   1096  HA  ASP Q1004       0.998   7.543  18.846 11.00 -1.20           H  
ATOM   1097  HBA ASP Q1004       0.879   5.948  17.232 11.00 -1.20           H  
ATOM   1098  HBB ASP Q1004       0.873   7.340  16.513 11.00 -1.20           H  
ATOM   1099 HOD2 ASP Q1004       3.041   5.934  14.416 11.00  5.68           H  
ATOM   1100  HXT ASP Q1004       2.825   4.905  19.892 11.00 -1.50           H  
ATOM   1101  H1  ASP Q1004       3.255   8.764  18.088 11.00  1.95           H  
TER    1102      ASP Q1004 
ATOM   1103  O   HOH Q1005       4.560   5.671  13.581 11.00  2.04           O  
ATOM   1104  H9  HOH Q1005       4.614   5.876  12.689 11.00  2.06           H  
ATOM   1105  H11 HOH Q1005       5.421   5.835  13.907 11.00  5.07           H  
END
