# Supplementary material for: De Novo Design and Experimental Characterization of Ultrashort Self-Associating Peptides
Source: PLoS Comput Biol. 2014 Jul 10;10(7):e1003718. doi: 10.1371/journal.pcbi.1003718 (PMC4091692; doi:10.1371/journal.pcbi.1003718)
Supplement: Data S2 — YLD.cif: X-ray crystallography structure of Ac-YLD in CIF format. The x-ray crystallography structure of Ac-YLD is provided in Crystallographic Information File (CIF) format. This file can be viewed in programs such as enCIFer, Jmol, or RasMol. The final structure was deposited at the Cambridge Crystallographic Data Centre with the deposition number CCDC 974865. (CIF) [file pcbi.1003718.s006.cif]

 
data_IBN4_shot2_0m0_Rfree
 
_audit_creation_method            SHELXL-2013
_chemical_name_systematic
;
 ?
;
_chemical_name_common             ?
_chemical_melting_point           ?
_chemical_formula_moiety          ?
_chemical_formula_sum
 'C21 H31 N3 O9' 
_chemical_formula_weight          469.49

loop_
 _atom_type_symbol
 _atom_type_description
 _atom_type_scat_dispersion_real
 _atom_type_scat_dispersion_imag
 _atom_type_scat_source
 'C'  'C'   0.0181   0.0091
 'International Tables Vol C Tables 4.2.6.8 and 6.1.1.4'
 'H'  'H'   0.0000   0.0000
 'International Tables Vol C Tables 4.2.6.8 and 6.1.1.4'
 'N'  'N'   0.0311   0.0180
 'International Tables Vol C Tables 4.2.6.8 and 6.1.1.4'
 'O'  'O'   0.0492   0.0322
 'International Tables Vol C Tables 4.2.6.8 and 6.1.1.4'
 
_space_group_crystal_system       monoclinic
_space_group_IT_number            4
_space_group_name_H-M_alt         'P 21'
_space_group_name_Hall            'P 2yb'
 
_shelx_space_group_comment
;
The symmetry employed for this shelxl refinement is uniquely defined
by the following loop, which should always be used as a source of
symmetry information in preference to the above space-group names.
They are only intended as comments.
;
 
loop_
 _space_group_symop_operation_xyz
 'x, y, z'
 '-x, y+1/2, -z'
 
_cell_length_a                    5.0366(3)
_cell_length_b                    18.0741(11)
_cell_length_c                    12.6825(7)
_cell_angle_alpha                 90
_cell_angle_beta                  101.45
_cell_angle_gamma                 90
_cell_volume                      1131.52(11)
_cell_formula_units_Z             2
_cell_measurement_temperature     100(2)
_cell_measurement_reflns_used     ? 
_cell_measurement_theta_min       ? 
_cell_measurement_theta_max       ? 
 
_exptl_crystal_description        ? 
_exptl_crystal_colour             ? 
_exptl_crystal_density_meas       ? 
_exptl_crystal_density_method     ?              
_exptl_crystal_density_diffrn     1.378          
_exptl_crystal_F_000              500
_exptl_transmission_factor_min    ?                                             
_exptl_transmission_factor_max    ?                                             
_exptl_crystal_size_max           ? 
_exptl_crystal_size_mid           ? 
_exptl_crystal_size_min           ? 
_exptl_absorpt_coefficient_mu     0.913
_shelx_estimated_absorpt_T_min    ? 
_shelx_estimated_absorpt_T_max    ? 
_exptl_absorpt_correction_type    ? 
_exptl_absorpt_correction_T_min   ? 
_exptl_absorpt_correction_T_max   ? 
_exptl_absorpt_process_details    ? 
 
_exptl_special_details
;
 ?
;
 
_diffrn_ambient_temperature       100(2)
_diffrn_radiation_wavelength      1.54178
_diffrn_radiation_type            CuK\a
_diffrn_source                    ?                       
_diffrn_measurement_device_type   ? 
_diffrn_measurement_method        ? 
_diffrn_detector_area_resol_mean  ? 
_diffrn_reflns_number             3781
_diffrn_reflns_av_unetI/netI      0.0298
_diffrn_reflns_av_R_equivalents   0.0203
_diffrn_reflns_limit_h_min        -5
_diffrn_reflns_limit_h_max        4
_diffrn_reflns_limit_k_min        -12
_diffrn_reflns_limit_k_max        19
_diffrn_reflns_limit_l_min        -13
_diffrn_reflns_limit_l_max        12
_diffrn_reflns_theta_min          3.556
_diffrn_reflns_theta_max          56.681
_diffrn_reflns_theta_full         67.679
_diffrn_measured_fraction_theta_max   0.962
_diffrn_measured_fraction_theta_full  0.716
_diffrn_reflns_Laue_measured_fraction_max    0.962
_diffrn_reflns_Laue_measured_fraction_full   0.716
_diffrn_reflns_point_group_measured_fraction_max   0.697
_diffrn_reflns_point_group_measured_fraction_full  0.518
_reflns_number_total              2111
_reflns_number_gt                 2071
_reflns_threshold_expression      'I > 2\s(I)'
_reflns_Friedel_coverage          0.397
_reflns_Friedel_fraction_max      0.412
_reflns_Friedel_fraction_full     0.305
 
_reflns_special_details
;
 Reflections were merged by SHELXL according to the crystal
 class for the calculation of statistics and refinement.
 
 _reflns_Friedel_fraction is defined as the number of unique
 Friedel pairs measured divided by the number that would be
 possible theoretically, ignoring centric projections and
 systematic absences.
;
 
_computing_data_collection        ?
_computing_cell_refinement        ?
_computing_data_reduction         ?
_computing_structure_solution     ?
_computing_structure_refinement   'SHELXL-2013 (Sheldrick, 2013)'
_computing_molecular_graphics     ?
_computing_publication_material   ?
 
_refine_special_details
;
 ?
;
_refine_ls_structure_factor_coef  Fsqd
_refine_ls_matrix_type            full
_refine_ls_weighting_scheme       calc
_refine_ls_weighting_details
'w=1/[\s^2^(Fo^2^)+(0.0408P)^2^+0.3126P] where P=(Fo^2^+2Fc^2^)/3'
_atom_sites_solution_primary      ?
_atom_sites_solution_secondary    ?
_atom_sites_solution_hydrogens    mixed
_refine_ls_hydrogen_treatment     mixed
_refine_ls_extinction_method      none
_refine_ls_extinction_coef        .
_refine_ls_abs_structure_details
;
 Flack x determined using 581 quotients [(I+)-(I-)]/[(I+)+(I-)]
 (Parsons and Flack (2004), Acta Cryst. A60, s61).
;
_refine_ls_abs_structure_Flack    0.09(12)
_chemical_absolute_configuration  ?
_refine_ls_number_reflns          2111
_refine_ls_number_parameters      327
_refine_ls_number_restraints      13
_refine_ls_R_factor_all           0.0255
_refine_ls_R_factor_gt            0.0251
_refine_ls_wR_factor_ref          0.0645
_refine_ls_wR_factor_gt           0.0639
_refine_ls_goodness_of_fit_ref    0.996
_refine_ls_restrained_S_all       0.996
_refine_ls_shift/su_max           0.000
_refine_ls_shift/su_mean          0.000
 
loop_
 _atom_site_label
 _atom_site_type_symbol
 _atom_site_fract_x
 _atom_site_fract_y
 _atom_site_fract_z
 _atom_site_U_iso_or_equiv
 _atom_site_adp_type
 _atom_site_occupancy
 _atom_site_site_symmetry_order  
 _atom_site_calc_flag
 _atom_site_refinement_flags_posn
 _atom_site_refinement_flags_adp
 _atom_site_refinement_flags_occupancy
 _atom_site_disorder_assembly
 _atom_site_disorder_group
O_1001 O -0.3695(4) 0.85652(11) 0.12495(15) 0.0187(5) Uani 1 1 d D . . . .
CH3_1001 C -0.0999(6) 0.94961(17) 0.2295(2) 0.0197(7) Uani 1 1 d D . . . .
HKL_1001 H 0.090(4) 0.9541(17) 0.282(2) 0.030 Uiso 1 1 d D U . . .
HKM_1001 H -0.259(5) 0.9658(18) 0.269(2) 0.030 Uiso 1 1 d D U . . .
HH3_1001 H -0.104(6) 0.9885(15) 0.164(2) 0.030 Uiso 1 1 d D U . . .
C_1001 C -0.1522(5) 0.87251(17) 0.1870(2) 0.0150(7) Uani 1 1 d D . . . .
N_1002 N 0.0386(4) 0.82222(14) 0.22192(19) 0.0157(6) Uani 1 1 d . . . . .
H_1002 H 0.1914 0.8370 0.2629 0.030(10) Uiso 1 1 calc R . . . .
CA_1002 C 0.0050(5) 0.74355(16) 0.1952(2) 0.0139(6) Uani 1 1 d . . . . .
HA_1002 H -0.1898 0.7297 0.1885 0.017 Uiso 1 1 calc R U . . .
C_1002 C 0.1742(5) 0.70198(16) 0.2899(2) 0.0131(6) Uani 1 1 d . . . . .
O_1002 O 0.4258(3) 0.71098(11) 0.31197(15) 0.0164(5) Uani 1 1 d . . . . .
CB_1002 C 0.0985(5) 0.72261(17) 0.0904(2) 0.0173(7) Uani 1 1 d . . . . .
HB2_1002 H 0.0070 0.7549 0.0312 0.021 Uiso 1 1 calc R U . . .
HB3_1002 H 0.2962 0.7307 0.0998 0.021 Uiso 1 1 calc R U . . .
CG_1002 C 0.0339(5) 0.64293(18) 0.0614(2) 0.0167(7) Uani 1 1 d . . . . .
CD1_1002 C 0.2051(6) 0.58479(18) 0.1028(3) 0.0205(7) Uani 1 1 d . . . . .
HD1_1002 H 0.3729 0.5957 0.1492 0.025 Uiso 1 1 calc R U . . .
CD2_1002 C -0.2097(6) 0.62425(19) -0.0072(2) 0.0207(7) Uani 1 1 d . . . . .
HD2_1002 H -0.3307 0.6625 -0.0373 0.025 Uiso 1 1 calc R U . . .
CE1_1002 C 0.1378(6) 0.51148(18) 0.0783(3) 0.0220(7) Uani 1 1 d . . . . .
HE1_1002 H 0.2582 0.4730 0.1081 0.026 Uiso 1 1 calc R U . . .
CE2_1002 C -0.2789(6) 0.55092(18) -0.0323(2) 0.0205(7) Uani 1 1 d . . . . .
HE2_1002 H -0.4463 0.5396 -0.0788 0.025 Uiso 1 1 calc R U . . .
CZ_1002 C -0.1056(6) 0.49444(17) 0.0101(2) 0.0185(7) Uani 1 1 d . . . . .
OH_1002 O -0.1582(4) 0.42136(12) -0.01403(18) 0.0228(5) Uani 1 1 d . . . . .
HH_1002 H -0.322(10) 0.413(3) -0.061(4) 0.076(16) Uiso 1 1 d . . . . .
O_1003 O -0.2041(3) 0.53810(12) 0.43301(15) 0.0179(5) Uani 1 1 d . . . . .
N_1003 N 0.0459(4) 0.65593(13) 0.34353(18) 0.0143(6) Uani 1 1 d . . . . .
H_1003 H -0.1294 0.6494 0.3214 0.039(11) Uiso 1 1 calc R . . . .
CA_1003 C 0.1861(5) 0.61528(18) 0.4390(2) 0.0156(7) Uani 1 1 d . . . . .
HA_1003 H 0.3794 0.6069 0.4339 0.019 Uiso 1 1 calc R U . . .
C_1003 C 0.0447(5) 0.54172(17) 0.4415(2) 0.0142(6) Uani 1 1 d . . . . .
CB_1003 C 0.1738(6) 0.66108(18) 0.5401(2) 0.0183(7) Uani 1 1 d . . . . .
HB2_1003 H 0.2836 0.7063 0.5387 0.022 Uiso 1 1 calc R U . . .
HB3_1003 H -0.0161 0.6768 0.5364 0.022 Uiso 1 1 calc R U . . .
CG_1003 C 0.2725(5) 0.62188(17) 0.6478(2) 0.0164(7) Uani 1 1 d . . . . .
HG_1003 H 0.1553 0.5776 0.6508 0.020 Uiso 1 1 calc R U . . .
CD1_1003 C 0.5659(6) 0.5959(2) 0.6613(3) 0.0244(8) Uani 1 1 d . . . . .
HD11_1003 H 0.5772 0.5562 0.6098 0.037 Uiso 1 1 calc R U . . .
HD12_1003 H 0.6286 0.5775 0.7347 0.037 Uiso 1 1 calc R U . . .
HD13_1003 H 0.6802 0.6374 0.6481 0.037 Uiso 1 1 calc R U . . .
CD2_1003 C 0.2432(6) 0.6737(2) 0.7399(2) 0.0238(7) Uani 1 1 d . . . . .
HD21_1003 H 0.3752 0.7140 0.7444 0.036 Uiso 1 1 calc R U . . .
HD22_1003 H 0.2758 0.6461 0.8077 0.036 Uiso 1 1 calc R U . . .
HD23_1003 H 0.0596 0.6944 0.7266 0.036 Uiso 1 1 calc R U . . .
O_1004 O 0.5328(4) 0.38842(11) 0.59262(16) 0.0199(5) Uani 1 1 d . . . . .
N_1004 N 0.2067(4) 0.48232(13) 0.45833(19) 0.0144(6) Uani 1 1 d . . . . .
H_1004 H 0.3808 0.4874 0.4591 0.028(9) Uiso 1 1 calc R . . . .
CA_1004 C 0.0997(5) 0.40968(17) 0.4752(2) 0.0160(7) Uani 1 1 d . . . . .
HA_1004 H -0.0466 0.4175 0.5171 0.019 Uiso 1 1 calc R U . . .
C_1004 C 0.3172(5) 0.36404(17) 0.5458(2) 0.0166(7) Uani 1 1 d . . . . .
CB_1004 C -0.0332(5) 0.37219(17) 0.3699(2) 0.0185(7) Uani 1 1 d . . . . .
HB2_1004 H -0.1346 0.3282 0.3865 0.022 Uiso 1 1 calc R U . . .
HB3_1004 H -0.1649 0.4068 0.3275 0.022 Uiso 1 1 calc R U . . .
CG_1004 C 0.1649(6) 0.34875(18) 0.3034(2) 0.0223(8) Uani 1 1 d . . . . .
OD1_1004 O 0.4005(4) 0.33672(19) 0.3407(2) 0.0508(8) Uani 1 1 d . . . . .
OD2_1004 O 0.0583(4) 0.34015(14) 0.20043(16) 0.0264(5) Uani 1 1 d . . . . .
HOD2_1004 H 0.1814 0.3302 0.1667 0.067(15) Uiso 1 1 calc R . . . .
OXT_1004 O 0.2357(4) 0.29551(12) 0.55579(19) 0.0266(6) Uani 1 1 d . . . . .
HOXT_1004 H 0.3546 0.2725 0.5994 0.040 Uiso 1 1 calc R U . . .
O_2001 O 0.4512(5) 0.31370(13) 0.09238(19) 0.0270(6) Uani 1 1 d . . . . .
HW1_2001 H 0.429(7) 0.327(2) 0.020(3) 0.038(10) Uiso 1 1 d . . . . .
HW2_2001 H 0.631(9) 0.322(3) 0.121(4) 0.069(15) Uiso 1 1 d . . . . .
 
loop_
 _atom_site_aniso_label
 _atom_site_aniso_U_11
 _atom_site_aniso_U_22
 _atom_site_aniso_U_33
 _atom_site_aniso_U_23
 _atom_site_aniso_U_13
 _atom_site_aniso_U_12
O_1001 0.0192(10) 0.0167(12) 0.0178(10) 0.0000(9) -0.0020(9) 0.0001(9)
CH3_1001 0.0234(15) 0.0133(17) 0.0208(17) -0.0002(14) 0.0000(13) 0.0008(13)
C_1001 0.0196(15) 0.0153(17) 0.0112(15) 0.0022(13) 0.0056(12) 0.0007(13)
N_1002 0.0173(12) 0.0106(14) 0.0177(13) -0.0003(11) -0.0004(10) 0.0003(11)
CA_1002 0.0188(14) 0.0076(16) 0.0150(15) -0.0002(13) 0.0027(12) -0.0011(12)
C_1002 0.0181(15) 0.0089(15) 0.0127(15) -0.0037(13) 0.0043(12) -0.0012(12)
O_1002 0.0180(10) 0.0126(12) 0.0177(11) 0.0000(9) 0.0014(8) -0.0007(8)
CB_1002 0.0210(14) 0.0153(18) 0.0146(15) 0.0018(13) 0.0011(12) -0.0011(13)
CG_1002 0.0203(15) 0.0189(18) 0.0118(15) -0.0011(13) 0.0052(12) -0.0016(13)
CD1_1002 0.0193(14) 0.0191(19) 0.0217(16) -0.0001(15) 0.0005(12) -0.0014(14)
CD2_1002 0.0247(16) 0.0175(19) 0.0177(16) -0.0024(14) -0.0010(13) 0.0010(14)
CE1_1002 0.0244(16) 0.0173(18) 0.0227(18) -0.0013(14) 0.0003(13) 0.0017(13)
CE2_1002 0.0212(14) 0.021(2) 0.0177(16) -0.0022(14) -0.0015(12) -0.0029(14)
CZ_1002 0.0244(16) 0.015(2) 0.0176(17) -0.0027(14) 0.0068(13) -0.0036(14)
OH_1002 0.0287(12) 0.0128(12) 0.0249(12) -0.0028(10) 0.0002(10) -0.0041(9)
O_1003 0.0177(11) 0.0121(11) 0.0239(11) 0.0016(9) 0.0043(8) 0.0008(9)
N_1003 0.0173(12) 0.0117(14) 0.0135(13) 0.0000(11) 0.0019(10) 0.0003(10)
CA_1003 0.0171(14) 0.0136(17) 0.0154(15) 0.0041(13) 0.0014(12) 0.0011(13)
C_1003 0.0176(14) 0.0151(18) 0.0102(14) 0.0001(14) 0.0034(11) 0.0017(14)
CB_1003 0.0230(15) 0.0149(18) 0.0160(16) -0.0014(13) 0.0018(12) -0.0022(13)
CG_1003 0.0194(14) 0.0155(17) 0.0140(15) -0.0001(14) 0.0026(12) -0.0002(13)
CD1_1003 0.0224(15) 0.031(2) 0.0184(15) -0.0021(15) 0.0007(13) 0.0020(14)
CD2_1003 0.0281(16) 0.0215(18) 0.0206(17) -0.0011(15) 0.0019(13) -0.0010(14)
O_1004 0.0210(11) 0.0150(12) 0.0215(11) 0.0017(9) -0.0012(9) -0.0015(9)
N_1004 0.0155(12) 0.0081(14) 0.0196(14) 0.0018(11) 0.0030(10) -0.0008(11)
CA_1004 0.0158(14) 0.0118(17) 0.0198(16) 0.0022(14) 0.0020(12) 0.0003(12)
C_1004 0.0203(16) 0.0122(18) 0.0178(16) 0.0017(13) 0.0048(13) -0.0012(14)
CB_1004 0.0178(13) 0.0147(18) 0.0214(16) 0.0021(13) 0.0003(12) 0.0028(13)
CG_1004 0.0211(16) 0.0180(19) 0.0263(18) -0.0036(15) 0.0014(14) -0.0051(14)
OD1_1004 0.0212(12) 0.093(2) 0.0370(14) -0.0278(16) 0.0017(11) 0.0055(13)
OD2_1004 0.0292(11) 0.0308(14) 0.0187(11) 0.0016(11) 0.0035(10) -0.0009(10)
OXT_1004 0.0223(11) 0.0139(13) 0.0378(14) 0.0089(11) -0.0076(9) -0.0016(9)
O_2001 0.0315(13) 0.0299(15) 0.0189(12) 0.0036(10) 0.0035(10) -0.0029(10)
 
_geom_special_details
;
 All esds (except the esd in the dihedral angle between two l.s. planes)
 are estimated using the full covariance matrix.  The cell esds are taken
 into account individually in the estimation of esds in distances, angles
 and torsion angles; correlations between esds in cell parameters are only
 used when they are defined by crystal symmetry.  An approximate (isotropic)
 treatment of cell esds is used for estimating esds involving l.s. planes.
;
 
loop_
 _geom_bond_atom_site_label_1
 _geom_bond_atom_site_label_2
 _geom_bond_distance
 _geom_bond_site_symmetry_2
 _geom_bond_publ_flag
O_1001 C_1001 1.248(3) . ?
CH3_1001 C_1001 1.499(4) . ?
CH3_1001 HKL_1001 1.055(19) . ?
CH3_1001 HKM_1001 1.069(19) . ?
CH3_1001 HH3_1001 1.086(19) . ?
C_1001 N_1002 1.333(4) . ?
N_1002 CA_1002 1.464(4) . ?
N_1002 H_1002 0.8800 . ?
CA_1002 C_1002 1.525(4) . ?
CA_1002 CB_1002 1.542(4) . ?
CA_1002 HA_1002 1.0000 . ?
C_1002 O_1002 1.253(3) . ?
C_1002 N_1003 1.322(4) . ?
CB_1002 CG_1002 1.506(5) . ?
CB_1002 HB2_1002 0.9900 . ?
CB_1002 HB3_1002 0.9900 . ?
CG_1002 CD1_1002 1.394(4) . ?
CG_1002 CD2_1002 1.397(4) . ?
CD1_1002 CE1_1002 1.388(5) . ?
CD1_1002 HD1_1002 0.9500 . ?
CD2_1002 CE2_1002 1.391(5) . ?
CD2_1002 HD2_1002 0.9500 . ?
CE1_1002 CZ_1002 1.387(4) . ?
CE1_1002 HE1_1002 0.9500 . ?
CE2_1002 CZ_1002 1.381(4) . ?
CE2_1002 HE2_1002 0.9500 . ?
CZ_1002 OH_1002 1.370(4) . ?
OH_1002 HH_1002 0.93(5) . ?
O_1003 C_1003 1.238(3) . ?
N_1003 CA_1003 1.471(4) . ?
N_1003 H_1003 0.8800 . ?
CA_1003 C_1003 1.511(4) . ?
CA_1003 CB_1003 1.538(4) . ?
CA_1003 HA_1003 1.0000 . ?
C_1003 N_1004 1.339(4) . ?
CB_1003 CG_1003 1.531(4) . ?
CB_1003 HB2_1003 0.9900 . ?
CB_1003 HB3_1003 0.9900 . ?
CG_1003 CD1_1003 1.527(4) . ?
CG_1003 CD2_1003 1.527(4) . ?
CG_1003 HG_1003 1.0000 . ?
CD1_1003 HD11_1003 0.9800 . ?
CD1_1003 HD12_1003 0.9800 . ?
CD1_1003 HD13_1003 0.9800 . ?
CD2_1003 HD21_1003 0.9800 . ?
CD2_1003 HD22_1003 0.9800 . ?
CD2_1003 HD23_1003 0.9800 . ?
O_1004 C_1004 1.212(3) . ?
N_1004 CA_1004 1.451(4) . ?
N_1004 H_1004 0.8800 . ?
CA_1004 C_1004 1.514(4) . ?
CA_1004 CB_1004 1.529(4) . ?
CA_1004 HA_1004 1.0000 . ?
C_1004 OXT_1004 1.319(4) . ?
CB_1004 CG_1004 1.490(4) . ?
CB_1004 HB2_1004 0.9900 . ?
CB_1004 HB3_1004 0.9900 . ?
CG_1004 OD1_1004 1.207(4) . ?
CG_1004 OD2_1004 1.318(4) . ?
OD2_1004 HOD2_1004 0.8400 . ?
OXT_1004 HOXT_1004 0.8400 . ?
O_2001 HW1_2001 0.94(4) . ?
O_2001 HW2_2001 0.92(5) . ?
 
loop_
 _geom_angle_atom_site_label_1
 _geom_angle_atom_site_label_2
 _geom_angle_atom_site_label_3
 _geom_angle
 _geom_angle_site_symmetry_1
 _geom_angle_site_symmetry_3
 _geom_angle_publ_flag
C_1001 CH3_1001 HKL_1001 111.8(17) . . ?
C_1001 CH3_1001 HKM_1001 109.2(17) . . ?
HKL_1001 CH3_1001 HKM_1001 111(2) . . ?
C_1001 CH3_1001 HH3_1001 110.5(16) . . ?
HKL_1001 CH3_1001 HH3_1001 108(2) . . ?
HKM_1001 CH3_1001 HH3_1001 106(2) . . ?
O_1001 C_1001 N_1002 122.4(3) . . ?
O_1001 C_1001 CH3_1001 120.8(3) . . ?
N_1002 C_1001 CH3_1001 116.8(2) . . ?
C_1001 N_1002 CA_1002 122.9(2) . . ?
C_1001 N_1002 H_1002 118.6 . . ?
CA_1002 N_1002 H_1002 118.6 . . ?
N_1002 CA_1002 C_1002 106.0(2) . . ?
N_1002 CA_1002 CB_1002 113.4(2) . . ?
C_1002 CA_1002 CB_1002 109.8(2) . . ?
N_1002 CA_1002 HA_1002 109.2 . . ?
C_1002 CA_1002 HA_1002 109.2 . . ?
CB_1002 CA_1002 HA_1002 109.2 . . ?
O_1002 C_1002 N_1003 122.8(3) . . ?
O_1002 C_1002 CA_1002 119.6(2) . . ?
N_1003 C_1002 CA_1002 117.5(2) . . ?
CG_1002 CB_1002 CA_1002 110.9(2) . . ?
CG_1002 CB_1002 HB2_1002 109.4 . . ?
CA_1002 CB_1002 HB2_1002 109.4 . . ?
CG_1002 CB_1002 HB3_1002 109.4 . . ?
CA_1002 CB_1002 HB3_1002 109.4 . . ?
HB2_1002 CB_1002 HB3_1002 108.0 . . ?
CD1_1002 CG_1002 CD2_1002 116.9(3) . . ?
CD1_1002 CG_1002 CB_1002 122.8(2) . . ?
CD2_1002 CG_1002 CB_1002 120.3(3) . . ?
CE1_1002 CD1_1002 CG_1002 122.0(3) . . ?
CE1_1002 CD1_1002 HD1_1002 119.0 . . ?
CG_1002 CD1_1002 HD1_1002 119.0 . . ?
CE2_1002 CD2_1002 CG_1002 121.5(3) . . ?
CE2_1002 CD2_1002 HD2_1002 119.3 . . ?
CG_1002 CD2_1002 HD2_1002 119.3 . . ?
CD1_1002 CE1_1002 CZ_1002 119.9(3) . . ?
CD1_1002 CE1_1002 HE1_1002 120.1 . . ?
CZ_1002 CE1_1002 HE1_1002 120.1 . . ?
CZ_1002 CE2_1002 CD2_1002 120.3(3) . . ?
CZ_1002 CE2_1002 HE2_1002 119.8 . . ?
CD2_1002 CE2_1002 HE2_1002 119.8 . . ?
OH_1002 CZ_1002 CE2_1002 123.1(2) . . ?
OH_1002 CZ_1002 CE1_1002 117.5(3) . . ?
CE2_1002 CZ_1002 CE1_1002 119.4(3) . . ?
CZ_1002 OH_1002 HH_1002 115(3) . . ?
C_1002 N_1003 CA_1003 122.3(2) . . ?
C_1002 N_1003 H_1003 118.9 . . ?
CA_1003 N_1003 H_1003 118.9 . . ?
N_1003 CA_1003 C_1003 107.8(2) . . ?
N_1003 CA_1003 CB_1003 109.0(2) . . ?
C_1003 CA_1003 CB_1003 111.0(2) . . ?
N_1003 CA_1003 HA_1003 109.7 . . ?
C_1003 CA_1003 HA_1003 109.7 . . ?
CB_1003 CA_1003 HA_1003 109.7 . . ?
O_1003 C_1003 N_1004 123.0(3) . . ?
O_1003 C_1003 CA_1003 121.2(3) . . ?
N_1004 C_1003 CA_1003 115.7(2) . . ?
CG_1003 CB_1003 CA_1003 115.8(2) . . ?
CG_1003 CB_1003 HB2_1003 108.3 . . ?
CA_1003 CB_1003 HB2_1003 108.3 . . ?
CG_1003 CB_1003 HB3_1003 108.3 . . ?
CA_1003 CB_1003 HB3_1003 108.3 . . ?
HB2_1003 CB_1003 HB3_1003 107.4 . . ?
CD1_1003 CG_1003 CD2_1003 109.9(2) . . ?
CD1_1003 CG_1003 CB_1003 112.2(2) . . ?
CD2_1003 CG_1003 CB_1003 109.5(3) . . ?
CD1_1003 CG_1003 HG_1003 108.3 . . ?
CD2_1003 CG_1003 HG_1003 108.3 . . ?
CB_1003 CG_1003 HG_1003 108.3 . . ?
CG_1003 CD1_1003 HD11_1003 109.5 . . ?
CG_1003 CD1_1003 HD12_1003 109.5 . . ?
HD11_1003 CD1_1003 HD12_1003 109.5 . . ?
CG_1003 CD1_1003 HD13_1003 109.5 . . ?
HD11_1003 CD1_1003 HD13_1003 109.5 . . ?
HD12_1003 CD1_1003 HD13_1003 109.5 . . ?
CG_1003 CD2_1003 HD21_1003 109.5 . . ?
CG_1003 CD2_1003 HD22_1003 109.5 . . ?
HD21_1003 CD2_1003 HD22_1003 109.5 . . ?
CG_1003 CD2_1003 HD23_1003 109.5 . . ?
HD21_1003 CD2_1003 HD23_1003 109.5 . . ?
HD22_1003 CD2_1003 HD23_1003 109.5 . . ?
C_1003 N_1004 CA_1004 121.1(2) . . ?
C_1003 N_1004 H_1004 119.4 . . ?
CA_1004 N_1004 H_1004 119.4 . . ?
N_1004 CA_1004 C_1004 109.5(2) . . ?
N_1004 CA_1004 CB_1004 112.5(2) . . ?
C_1004 CA_1004 CB_1004 114.5(2) . . ?
N_1004 CA_1004 HA_1004 106.6 . . ?
C_1004 CA_1004 HA_1004 106.6 . . ?
CB_1004 CA_1004 HA_1004 106.6 . . ?
O_1004 C_1004 OXT_1004 124.0(3) . . ?
O_1004 C_1004 CA_1004 124.3(3) . . ?
OXT_1004 C_1004 CA_1004 111.5(2) . . ?
CG_1004 CB_1004 CA_1004 113.2(2) . . ?
CG_1004 CB_1004 HB2_1004 108.9 . . ?
CA_1004 CB_1004 HB2_1004 108.9 . . ?
CG_1004 CB_1004 HB3_1004 108.9 . . ?
CA_1004 CB_1004 HB3_1004 108.9 . . ?
HB2_1004 CB_1004 HB3_1004 107.7 . . ?
OD1_1004 CG_1004 OD2_1004 122.9(3) . . ?
OD1_1004 CG_1004 CB_1004 123.1(3) . . ?
OD2_1004 CG_1004 CB_1004 114.0(2) . . ?
CG_1004 OD2_1004 HOD2_1004 109.5 . . ?
C_1004 OXT_1004 HOXT_1004 109.5 . . ?
HW1_2001 O_2001 HW2_2001 105(4) . . ?
 
_refine_diff_density_max    0.236
_refine_diff_density_min   -0.188
_refine_diff_density_rms    0.037

_shelxl_version_number 2013-3

_shelx_res_file
;
REM Best SHELXD solution   FINAL CC 93.00
REM Fragments: 32 1
REM
TITL ibn4ds3hr in P2(1)
CELL 1.54178   5.0366  18.0741  12.6825  90.000 101.453  90.000
ZERR    2.00   0.0003   0.0011   0.0007   0.000   0.000   0.000
LATT -1
SYMM -X, 0.5+Y, -Z
SFAC C H N O
UNIT 42 62 6 18
ACTA
LIST 6
REM L.S. 10 -1
L.S. 10
TEMP -173
BOND $H

WGHT    0.040800    0.312600
FVAR       1.13887
RESI 1001  ACE
O     4   -0.369487    0.856515    0.124946    11.00000    0.01920    0.01669 =
         0.01775   -0.00001   -0.00198    0.00008
CH3   1   -0.099949    0.949608    0.229549    11.00000    0.02340    0.01326 =
         0.02075   -0.00018    0.00000    0.00079
REM AFIX 137
HKL   2    0.090178    0.954135    0.282014    11.00000   -1.50000
HKM   2   -0.259484    0.965829    0.269120    11.00000   -1.50000
HH3   2   -0.103834    0.988486    0.163942    11.00000   -1.50000
REM AFIX 0
C     1   -0.152175    0.872514    0.186973    11.00000    0.01961    0.01527 =
         0.01118    0.00218    0.00561    0.00066
REM     This file was generated by PRODRG version AA081006.0504
REM     PRODRG written/copyrighted by Daan van Aalten
REM     and Alexander Schuettelkopf
DFIX_ACE 1.230 C O
DFIX_ACE 1.530 C CH3
DFIX_ACE 1.090 CH3 HKL
DFIX_ACE 1.090 CH3 HKM
DFIX_ACE 1.090 CH3 HH3
DANG_ACE 2.407 O CH3
DANG_ACE 2.155 C HKL
DANG_ACE 2.155 C HKM
DANG_ACE 2.155 C HH3
DANG_ACE 1.780 HKL HKM
DANG_ACE 1.780 HKL HH3
DANG_ACE 1.780 HKM HH3

RESI 1002  TYR
N     3    0.038569    0.822225    0.221922    11.00000    0.01732    0.01058 =
         0.01773   -0.00028   -0.00038    0.00026
AFIX  43
H     2    0.191382    0.836964    0.262880    11.00000    0.02994
AFIX   0
CA    1    0.005035    0.743548    0.195169    11.00000    0.01876    0.00756 =
         0.01502   -0.00019    0.00270   -0.00106
AFIX  13
HA    2   -0.189824    0.729714    0.188534    11.00000   -1.20000
AFIX   0
C     1    0.174179    0.701981    0.289858    11.00000    0.01813    0.00894 =
         0.01271   -0.00372    0.00430   -0.00121
O     4    0.425812    0.710984    0.311972    11.00000    0.01799    0.01265 =
         0.01767    0.00001    0.00144   -0.00074
CB    1    0.098483    0.722613    0.090446    11.00000    0.02098    0.01534 =
         0.01460    0.00178    0.00109   -0.00113
AFIX  23
HB2   2    0.006957    0.754921    0.031225    11.00000   -1.20000
HB3   2    0.296204    0.730662    0.099767    11.00000   -1.20000
AFIX   0
CG    1    0.033911    0.642932    0.061380    11.00000    0.02028    0.01892 =
         0.01183   -0.00108    0.00517   -0.00161
CD1   1    0.205062    0.584793    0.102788    11.00000    0.01926    0.01912 =
         0.02169   -0.00012    0.00046   -0.00143
AFIX  43
HD1   2    0.372916    0.595704    0.149203    11.00000   -1.20000
AFIX   0
CD2   1   -0.209689    0.624246   -0.007168    11.00000    0.02475    0.01752 =
         0.01766   -0.00243   -0.00097    0.00098
AFIX  43
HD2   2   -0.330746    0.662462   -0.037321    11.00000   -1.20000
AFIX   0
CE1   1    0.137812    0.511479    0.078299    11.00000    0.02439    0.01729 =
         0.02266   -0.00134    0.00035    0.00174
AFIX  43
HE1   2    0.258211    0.473039    0.108136    11.00000   -1.20000
AFIX   0
CE2   1   -0.278932    0.550917   -0.032253    11.00000    0.02119    0.02052 =
         0.01770   -0.00225   -0.00149   -0.00285
AFIX  43
HE2   2   -0.446262    0.539644   -0.078782    11.00000   -1.20000
AFIX   0
CZ    1   -0.105629    0.494439    0.010148    11.00000    0.02440    0.01462 =
         0.01762   -0.00274    0.00682   -0.00364
OH    4   -0.158155    0.421364   -0.014035    11.00000    0.02866    0.01279 =
         0.02495   -0.00278    0.00022   -0.00405
HH    2   -0.321718    0.412614   -0.060807    11.00000    0.07565

RESI 1003  LEU
O     4   -0.204094    0.538097    0.433013    11.00000    0.01766    0.01213 =
         0.02387    0.00161    0.00428    0.00082
N     3    0.045898    0.655925    0.343531    11.00000    0.01729    0.01170 =
         0.01349   -0.00003    0.00190    0.00035
AFIX  43
H     2   -0.129446    0.649359    0.321385    11.00000    0.03873
AFIX   0

CA    1    0.186101    0.615277    0.438985    11.00000    0.01715    0.01362 =
         0.01536    0.00407    0.00142    0.00115
AFIX  13
HA    2    0.379390    0.606887    0.433873    11.00000   -1.20000
AFIX   0
C     1    0.044743    0.541719    0.441527    11.00000    0.01759    0.01510 =
         0.01024    0.00013    0.00339    0.00172
CB    1    0.173752    0.661078    0.540095    11.00000    0.02300    0.01489 =
         0.01600   -0.00141    0.00176   -0.00223
AFIX  23
HB2   2    0.283649    0.706349    0.538695    11.00000   -1.20000
HB3   2   -0.016093    0.676849    0.536447    11.00000   -1.20000
AFIX   0
CG    1    0.272521    0.621880    0.647774    11.00000    0.01938    0.01547 =
         0.01396   -0.00009    0.00262   -0.00020
AFIX  13
HG    2    0.155335    0.577574    0.650775    11.00000   -1.20000
AFIX   0
CD1   1    0.565904    0.595908    0.661302    11.00000    0.02242    0.03110 =
         0.01837   -0.00211    0.00065    0.00199
AFIX 137
HD11  2    0.577204    0.556167    0.609809    11.00000   -1.50000
HD12  2    0.628609    0.577473    0.734694    11.00000   -1.50000
HD13  2    0.680152    0.637417    0.648083    11.00000   -1.50000
AFIX   0
CD2   1    0.243161    0.673729    0.739855    11.00000    0.02812    0.02152 =
         0.02057   -0.00113    0.00188   -0.00100
AFIX 137
HD21  2    0.375210    0.714008    0.744415    11.00000   -1.50000
HD22  2    0.275827    0.646079    0.807673    11.00000   -1.50000
HD23  2    0.059606    0.694370    0.726563    11.00000   -1.50000
AFIX   0

RESI 1004  ASP
O     4    0.532754    0.388421    0.592619    11.00000    0.02098    0.01503 =
         0.02147    0.00175   -0.00115   -0.00146
N     3    0.206668    0.482325    0.458326    11.00000    0.01545    0.00810 =
         0.01957    0.00183    0.00298   -0.00075
AFIX  43
H     2    0.380815    0.487443    0.459137    11.00000    0.02842
AFIX   0
CA    1    0.099750    0.409679    0.475211    11.00000    0.01580    0.01183 =
         0.01979    0.00224    0.00196    0.00028
AFIX  13
HA    2   -0.046559    0.417458    0.517072    11.00000   -1.20000
AFIX   0
C     1    0.317163    0.364043    0.545812    11.00000    0.02028    0.01223 =
         0.01776    0.00167    0.00484   -0.00120
CB    1   -0.033155    0.372190    0.369872    11.00000    0.01776    0.01472 =
         0.02145    0.00209    0.00035    0.00282
AFIX  23
HB2   2   -0.134602    0.328220    0.386523    11.00000   -1.20000
HB3   2   -0.164950    0.406834    0.327471    11.00000   -1.20000
AFIX   0
CG    1    0.164909    0.348748    0.303359    11.00000    0.02115    0.01798 =
         0.02632   -0.00355    0.00138   -0.00511
OD1   4    0.400515    0.336717    0.340690    11.00000    0.02124    0.09253 =
         0.03699   -0.02784    0.00171    0.00546
OD2   4    0.058284    0.340152    0.200435    11.00000    0.02920    0.03077 =
         0.01867    0.00158    0.00348   -0.00092
AFIX 147
HOD2  2    0.181370    0.330196    0.166663    11.00000    0.06687
AFIX   0
OXT   4    0.235725    0.295513    0.555791    11.00000    0.02234    0.01393 =
         0.03784    0.00892   -0.00765   -0.00164
AFIX 147
HOXT  2    0.354595    0.272517    0.599402    11.00000   -1.50000
AFIX   0

RESI 2001  HOH
O     4    0.451215    0.313702    0.092377    11.00000    0.03149    0.02990 =
         0.01887    0.00362    0.00346   -0.00288
HW1   2    0.429490    0.326926    0.019570    11.00000    0.03827
HW2   2    0.630657    0.322324    0.120824    11.00000    0.06889

HKLF 4

REM  ibn4ds3hr in P2(1)
REM R1 =  0.0251 for    2071 Fo > 4sig(Fo)  and  0.0255 for all    2111 data
REM    327 parameters refined using     13 restraints

END

WGHT      0.0372      0.2919

REM Highest difference peak  0.236,  deepest hole -0.188,  1-sigma level  0.037
Q1    1   0.4108  0.3940  0.3131  11.00000  0.05    0.24
Q2    1   0.4034  0.2589  0.3161  11.00000  0.05    0.14
Q3    1   0.2972  0.5889  0.1967  11.00000  0.05    0.13
Q4    1   0.4017  0.3374  0.2432  11.00000  0.05    0.11
Q5    1   0.5342  0.3421  0.2165  11.00000  0.05    0.11
Q6    1   0.5110  0.6357  0.2386  11.00000  0.05    0.11
Q7    1   0.6089  0.6980  0.2586  11.00000  0.05    0.11
Q8    1   0.4668  0.3229  0.3520  11.00000  0.05    0.11
Q9    1   0.6676  0.5927  0.5935  11.00000  0.05    0.10
Q10   1   0.4887  0.6034  0.1372  11.00000  0.05    0.10
Q11   1   0.4757  0.7423  0.2593  11.00000  0.05    0.10
Q12   1   0.6196  0.4387  0.5772  11.00000  0.05    0.10
Q13   1   0.4339  0.8116  0.2995  11.00000  0.05    0.10
Q14   1   0.5092  0.2972  0.5384  11.00000  0.05    0.10
Q15   1  -0.2302  0.5547  0.3159  11.00000  0.05    0.10
Q16   1   0.3069  0.3012  0.1444  11.00000  0.05    0.10
Q17   1   0.4952  0.5632  0.3861  11.00000  0.05    0.10
Q18   1   0.3922  0.4656  0.0778  11.00000  0.05    0.10
Q19   1  -0.0323  0.9519  0.3010  11.00000  0.05    0.10
Q20   1   0.5014  0.7552  0.1763  11.00000  0.05    0.10
;
_shelx_res_checksum   89551

_shelx_hkl_file
;
  -1   0   0 7347.77  220.38   1
   2   0   0  0.5999  1.0999   1
  -3   0   0  679.53   20.00   1
  -3   0   0  698.83   21.90   1
  -4   0   0  5.3995  1.8998   1
  -4   0   0  2.9997  2.5997   1
  -5   0   0  342.07   12.00   1
  -5   0   0  383.36   14.80   1
   0  -1   0  0.2000  0.1000   1
  -1  -1   0 3652.73  111.79  -1
   1  -1   0 3781.12  111.89  -1
   1   1   0 3781.62  111.89  -1
  -1   1   0 3602.34  111.69  -1
   2  -1   0 1642.54   49.80   1
   2   1   0 1529.75   49.80   1
  -3  -1   0  161.28    7.40   1
  -3  -1   0  157.48    6.00   1
  -3   1   0  160.18    7.30   1
  -3   1   0  155.68    6.00   1
  -4  -1   0  43.196   4.800  -1
  -4  -1   0  51.295   3.700  -1
  -4   1   0  47.195   3.600  -1
  -4   1   0  44.096   5.099  -1
  -5  -1   0  89.191   6.699   1
  -5   1   0  80.392   6.699   1
  -5   1   0  86.391   4.700   1
  -1  -2   0  558.14   18.20   1
   1  -2   0  562.54   18.00   1
   1   2   0  582.14   18.30   1
  -1   2   0  572.24   18.00   1
   2  -2   0 2884.81   85.09   1
   2   2   0 2657.03   85.19   1
  -3  -2   0  516.85   15.40   1
  -3  -2   0  523.15   17.20   1
  -3   2   0  503.75   17.00   1
  -3   2   0  486.55   15.40   1
   3   2   0  529.75   15.30   1
  -4  -2   0  415.86   15.70   1
  -4  -2   0  403.36   13.30   1
  -4   2   0  407.06   13.50   1
  -4   2   0  409.06   15.70   1
  -5  -2   0  160.48    8.80   1
  -5   2   0  156.28    6.70   1
   0  -3   0  -6.799   0.300   1
   2  -3   0  176.58    7.30   1
   2   3   0  170.18    7.60   1
  -3  -3   0  309.07   11.70   1
  -3  -3   0  300.77   10.00   1
  -3   3   0  311.17   10.30   1
   3   3   0  330.57   10.10   1
  -3   3   0  302.77   11.50   1
  -4  -3   0  66.793   5.499   1
  -4   3   0  55.994   5.599   1
  -4   3   0  69.193   4.300   1
  -5  -3   0  31.997   5.099  -1
  -5   3   0  24.498   3.100  -1
   1  -4   0 1291.67   40.00   1
  -1  -4   0 1255.87   40.50   1
   1   4   0 1343.77   40.50   1
  -1   4   0 1340.47   40.10   1
  -2  -4   0  47.495   3.400   1
   2  -4   0  53.095   3.300   1
  -2   4   0  51.395   2.900   1
   2   4   0  50.495   2.700   1
   2   4   0  54.095   3.800   1
  -3  -4   0  208.08    8.80  -1
   3   4   0  204.08    7.10  -1
  -3   4   0  180.48    8.40  -1
  -3   4   0  198.48    7.40  -1
  -4  -4   0  127.69    7.60   1
  -4   4   0  118.69    5.80   1
  -5  -4   0  86.691   6.599   1
  -5   4   0  90.491   4.800   1
   0  -5   0  -1.400   0.500   1
   1  -5   0 1910.21   55.69   1
  -1  -5   0 1865.61   56.19   1
   1   5   0 1784.82   56.09   1
  -1   5   0 1756.72   55.59   1
  -2  -5   0  446.06   14.60   1
   2  -5   0  442.76   15.50   1
  -2   5   0  450.25   13.50   1
   2   5   0  484.95   16.50   1
   2   5   0  441.26   13.50   1
  -3  -5   0  763.02   24.90   1
   3   5   0  816.22   23.20   1
  -3   5   0  786.42   23.10   1
  -4  -5   0  563.84   20.20   1
   4   5   0  570.54   17.60   1
  -4   5   0  568.04   17.90   1
  -5  -5   0  343.47   14.30   1
  -5   5   0  378.26   12.20   1
   0  -6   0 4643.04  140.09   1
  -1  -6   0  445.36   15.60   1
   1  -6   0  468.15   14.70   1
   1   6   0  476.75   15.50   1
  -1   6   0  469.25   14.80   1
  -2  -6   0  311.97   10.80   1
   2   6   0  306.07    9.80   1
  -2   6   0  305.37    9.70   1
  -3  -6   0  88.891   5.599   1
   3   6   0  89.991   4.300   1
  -3   6   0  91.091   4.500   1
  -4  -6   0  163.18    8.70   1
  -4   6   0  155.58    6.90   1
   4   6   0  141.29    6.20   1
  -5  -6   0  43.696   5.099  -1
  -5   6   0  43.896   3.400  -1
   0  -7   0  0.5000  0.5000   1
   0  -7   0  0.6999  0.5999   1
  -1  -7   0 1513.45   47.00  -1
   1   7   0 1505.95   46.80  -1
  -2  -7   0  137.09    6.30   1
  -2   7   0  138.69    5.40   1
   2   7   0  130.79    4.40   1
   2   7   0  139.79    5.40   1
  -3  -7   0  48.695   4.500   1
  -3   7   0  50.895   3.500   1
   3   7   0  53.195   3.300   1
  -4  -7   0  168.98    9.00   1
  -4   7   0  174.58    7.30   1
   4   7   0  152.48    6.60   1
  -1   8   0  581.84   14.20   1
   1   8   0  571.94   17.00   1
   1   8   0  582.24   14.30   1
  -2  -8   0  64.494   4.300   1
  -2   8   0  61.994   3.500   1
   2   8   0  66.193   2.900   1
   2   8   0  63.594   3.500   1
  -3  -8   0  56.494   4.999   1
  -3   8   0  60.294   3.900   1
   3   8   0  60.294   3.700   1
  -4  -8   0  273.27   12.20   1
  -4   8   0  277.07   10.30   1
   4   8   0  283.77   10.00   1
   0   9   0 -0.5000  0.6999   1
   1   9   0 1920.11   53.09   1
   1   9   0 1918.51   44.50   1
  -1   9   0 1925.41   44.40   1
  -2  -9   0  25.597   3.100   1
   2   9   0  25.397   2.500   1
   2   9   0  26.897   2.100   1
  -2   9   0  23.598   2.500   1
  -3  -9   0  574.44   19.70   1
   3   9   0  567.44   17.80   1
  -3   9   0  563.04   17.60   1
  -4  -9   0  309.57   13.20   1
   4   9   0  310.77   10.80   1
  -4   9   0  317.27   11.20   1
   0  10   0  909.21   21.90   1
   1  10   0 1209.68   28.30   1
  -1  10   0 1178.28   28.10   1
   1  10   0 1167.28   33.60   1
   2  10   0  184.48    7.20   1
   2  10   0  181.68    5.90   1
  -3 -10   0 1003.70   31.60   1
   3  10   0  992.30   29.50   1
  -3  10   0 1013.30   29.20   1
  -4 -10   0  42.296   5.599  -1
  -4  10   0  33.697   3.500  -1
   4  10   0  33.397   3.000  -1
   0  11   0 -0.1000  0.6999   1
   1  11   0  36.296   2.700   1
   1  11   0  40.796   2.500   1
  -1  11   0  39.296   2.500   1
   2  11   0  252.77    7.70  -1
   2  11   0  257.37    9.30  -1
  -3  11   0 1107.89   32.50   1
   3  11   0 1156.08   33.20   1
  -4 -11   0  246.18   11.10   1
  -4  11   0  241.18    9.10   1
   4  11   0  234.38    8.80   1
   0  12   0  210.18    6.60   1
   1  12   0  387.26   12.50   1
   1  12   0  375.96   10.60   1
  -1  12   0  384.56   10.60   1
   2  12   0  716.03   21.50  -1
   2  12   0  685.63   17.90  -1
   3  12   0  8.1992  1.8998   1
   4  12   0  284.37    9.90   1
   0  13   0 -0.2000  0.9999   1
   1  13   0  288.27    8.60   1
   1  13   0  274.97   10.00   1
  -1  13   0  291.57    8.60   1
   2  13   0  53.895   3.800   1
   2  13   0  50.995   3.200   1
   3  13   0  261.07    9.70   1
   0  14   0  32.697   2.700   1
   1  14   0  17.598   2.100   1
   1  14   0  21.598   2.700   1
  -1  14   0  23.198   2.600   1
   2  14   0  267.17   10.00  -1
   2  14   0  264.37    8.30  -1
   3  14   0  5.1995  1.8998   1
   0  15   0 -0.1000  1.2999  -1
   1  15   0  77.592   4.000   1
  -1  15   0  72.793   4.100   1
   2  15   0  253.07    8.20   1
   2  15   0  266.87    9.90   1
   3  15   0  81.192   4.500   1
   0  16   0  393.66   11.60   1
   1  16   0  45.295   3.300   1
  -1  16   0  50.895   3.700   1
   2  16   0  643.14   17.00   1
   2  16   0  653.53   20.10   1
   0  17   0  -2.000   1.600   1
   1  17   0  150.88    5.90   1
  -1  17   0  161.58    6.30   1
   2  17   0  80.492   4.500   1
   0  18   0  256.57    8.30   1
   1  18   0  3.1997  1.7998   1
   0  19   0  0.3000  1.9998   1
   1  19   0  319.07    9.40  -1
  -5   0   1  7.2993  2.0998   1
  -5   0   1  11.699   4.200   1
  -4   0   1  560.34   20.30   1
  -4   0   1  618.34   18.40   1
  -3   0   1 2451.45   68.49   1
  -3   0   1 2388.76   65.49   1
   2   0  -1  181.58    7.50   1
   1   0  -1 1023.40   32.40   1
  -1   0   1 1082.79   32.50   1
   0   0   1 1140.89   35.20   1
   0   0  -1 1142.69   35.10   1
  -1   0  -1  -4.500   1.000   1
   1   0   1  -3.400   1.000   1
   2   0   1  142.19    6.60   1
  -3   0  -1 1368.26   40.00   1
  -3   0  -1 1322.97   37.30   1
  -4   0  -1  10.799   2.200   1
  -4   0  -1  10.099   3.400   1
  -5   0  -1  397.76   15.60   1
  -5  -1   1  115.19    5.40   1
  -5  -1   1  100.69    7.20   1
  -5   1   1  94.891   7.199   1
  -5   1   1  108.39    5.40   1
  -4  -1   1  117.69    7.20   1
  -4  -1   1  116.69    5.60   1
  -4   1   1  133.99    7.50   1
  -4   1   1  125.09    5.80   1
  -3  -1   1  259.47    8.90   1
  -3  -1   1  273.77   10.30   1
  -3   1   1  272.87   10.30   1
  -3   1   1  268.07    9.00   1
   2  -1  -1  765.82   24.30   1
   2   1  -1  716.13   24.40   1
  -1  -1   1 5488.75  167.88   1
   1   1  -1 5693.93  168.08   1
   0  -1   1 1179.68   37.60   1
   0  -1  -1 1298.87   37.80   1
   0   1  -1 1189.78   37.50   1
   0   1   1 1250.38   37.80   1
   1  -1   1  977.60   29.40   1
  -1  -1  -1  931.81   29.50   1
   1   1   1  939.81   29.50   1
  -1   1  -1  919.71   29.40   1
   2  -1   1  808.12   25.80   1
   2   1   1  739.03   25.70   1
  -3  -1  -1  80.492   5.299   1
  -3  -1  -1  79.992   4.000   1
  -3   1  -1  77.492   4.000   1
  -3   1  -1  81.992   5.099   1
   3   1   1  81.492   3.600   1
  -4  -1  -1  78.392   6.299   1
  -4  -1  -1  80.792   4.600   1
  -4   1  -1  79.392   4.600   1
  -4   1  -1  85.791   6.499   1
  -5  -1  -1  106.59    7.30   1
  -5   1  -1  104.79    7.40   1
  -5   1  -1  119.79    5.50   1
  -5  -2   1  241.88   11.20   1
  -5   2   1  242.58    9.10   1
  -4  -2   1  183.98    9.20   1
  -4  -2   1  182.18    7.30   1
  -4   2   1  190.68    7.60   1
  -4   2   1  185.28    9.20   1
  -3  -2   1 1062.89   29.70  -1
  -3  -2   1 1033.90   31.80  -1
   3   2  -1 1051.29   29.90  -1
  -3   2   1 1073.09   31.70  -1
  -3   2   1 1077.99   29.90  -1
   2  -2  -1 1101.89   35.00   1
   2   2  -1 1107.69   35.40   1
   1  -2  -1  125.89    4.40   1
  -1  -2   1  115.49    4.70   1
  -1   2   1  117.99    4.40   1
   1   2  -1  113.49    4.60   1
   0  -2   1  8.1992  0.7999  -1
   0  -2  -1  7.1993  0.5999  -1
   0   2   1  6.2994  0.5999  -1
  -1  -2  -1  51.595   3.000   1
   1  -2   1  58.994   2.900   1
  -1   2  -1  55.594   2.900   1
   1   2   1  53.495   2.900   1
   2  -2   1  170.98    7.40   1
   2   2   1  168.98    7.60   1
  -3  -2  -1  335.57   12.10   1
  -3  -2  -1  294.47   10.00   1
  -3   2  -1  309.77   11.90   1
  -3   2  -1  314.57   10.40   1
   3   2   1  315.67   10.10   1
  -4  -2  -1  151.08    6.40   1
  -4  -2  -1  153.08    8.40   1
  -4   2  -1  152.08    6.70   1
  -4   2  -1  136.29    8.30   1
  -5  -2  -1  2.5997  3.3997   1
  -5   2  -1  1.9998  1.8998   1
  -5  -3   1  47.795   5.699   1
  -5   3   1  30.797   3.100   1
  -4  -3   1  388.76   14.70  -1
  -4  -3   1  382.26   12.50  -1
  -4   3   1  353.46   14.30  -1
  -4   3   1  380.16   12.70  -1
  -3  -3   1  871.71   26.40   1
  -3  -3   1  812.72   24.10   1
   3   3  -1  825.42   24.40   1
  -3   3   1  870.41   26.10   1
  -3   3   1  878.31   24.50   1
   2  -3  -1 2200.18   66.19   1
  -2   3   1 2143.59   66.19   1
   2   3  -1 2108.99   66.69   1
   1  -3  -1 1583.64   47.10   1
  -1  -3   1 1503.65   47.50   1
   1   3  -1 1531.55   47.50   1
  -1   3   1 1566.24   47.10   1
   0  -3   1  807.12   25.00   1
   0  -3  -1  805.42   24.90   1
   0   3   1  799.12   24.90   1
   1  -3   1  166.18    6.00   1
  -1  -3  -1  156.88    6.20   1
   1   3   1  159.28    6.20   1
  -1   3  -1  154.58    6.00   1
   2  -3   1  812.52   27.00   1
  -2  -3  -1  824.52   24.50   1
   2   3   1  846.32   27.50   1
  -2   3  -1  797.82   23.00   1
  -3  -3  -1  412.16   13.10   1
  -3  -3  -1  420.36   15.10   1
  -3   3  -1  429.56   13.50   1
   3   3   1  454.25   13.30   1
  -3   3  -1  424.36   15.10   1
  -4  -3  -1  233.28   10.80   1
  -4   3  -1  223.18    8.80   1
  -4   3  -1  230.58   10.90   1
  -5  -3  -1  193.58    9.90   1
  -5   3  -1  209.18    7.90   1
  -5  -4   1  449.46   17.10   1
  -5   4   1  462.25   14.80   1
  -4  -4   1  44.596   4.800   1
  -4   4   1  42.196   3.500   1
  -3  -4   1  144.89    7.10   1
  -3   4   1  151.38    6.10   1
   3   4  -1  166.28    6.00   1
   2  -4  -1  868.61   26.60  -1
   2   4  -1  802.62   27.20  -1
   2   4  -1  799.72   23.70  -1
   1  -4  -1  214.38    6.90   1
  -1  -4   1  204.18    7.70   1
  -1   4   1  214.58    7.00   1
   1   4  -1  209.98    7.60   1
   0  -4  -1  884.91   27.40   1
   0  -4   1  922.41   27.60   1
   0   4   1  833.32   27.30   1
   1  -4   1 1211.38   37.40   1
  -1  -4  -1 1185.78   37.70   1
  -1   4  -1 1205.78   37.60   1
   1   4   1 1236.58   37.80   1
  -2  -4  -1  804.12   24.50   1
   2  -4   1  812.12   26.90   1
   2   4   1  839.22   23.20   1
   2   4   1  822.12   27.50   1
  -2   4  -1  803.22   23.00   1
  -3  -4  -1  131.19    7.00   1
   3   4   1  130.49    5.30   1
  -3   4  -1  132.39    6.90   1
  -3   4  -1  136.29    5.70   1
  -4  -4  -1  90.391   6.599   1
  -4   4  -1  80.692   4.800   1
   4   4   1  87.691   4.400   1
  -4   4  -1  81.592   6.599   1
  -5  -4  -1  182.78    9.30   1
  -5   4  -1  166.38    7.00   1
  -5  -5   1  122.49    7.60   1
  -5   5   1  121.99    5.70   1
  -4  -5   1  644.24   22.50   1
  -4   5   1  631.04   20.10   1
   4   5  -1  687.23   19.90   1
  -3  -5   1  265.17   10.70   1
   3   5  -1  287.87    9.40   1
  -3   5   1  271.77    9.40   1
  -2   5   1  846.62   24.00   1
   2   5  -1  878.01   28.50   1
   2   5  -1  843.52   24.40   1
   2   5  -1  866.11   24.80   1
  -1  -5   1 1486.75   48.60   1
   1   5  -1 1679.23   48.60   1
  -1   5   1 1561.14   48.20   1
   0  -5   1 5109.39  153.88   1
  -1  -5  -1 5012.30  152.88  -1
   1  -5   1 5321.97  152.78  -1
   1   5   1 5119.79  152.98  -1
  -1   5  -1 4828.62  152.68  -1
   2  -5   1 1315.97   41.60   1
  -2  -5  -1 1309.57   37.90   1
  -2   5  -1 1296.77   36.00   1
   2   5   1 1311.67   36.50   1
  -3  -5  -1  197.48    9.00  -1
   3   5   1  207.98    7.40  -1
  -3   5  -1  206.88    7.70  -1
  -4  -5  -1  271.97   12.20   1
  -4   5  -1  263.27   10.00   1
   4   5   1  277.47    9.60   1
  -5  -5  -1  89.891   6.399   1
  -5   5  -1  83.692   4.600   1
  -5  -6   1  56.994   5.599   1
  -5   6   1  70.093   4.200   1
  -4  -6   1  88.791   6.399   1
   4   6  -1  82.692   4.400   1
  -4   6   1  86.091   4.900   1
  -3  -6   1  496.65   17.00   1
  -3   6   1  471.75   15.20   1
   3   6  -1  507.25   15.30   1
   2   6  -1 3394.36   88.89   1
  -2   6   1 3208.18   86.39   1
   2   6  -1 3086.69   87.89   1
  -1  -6   1  328.77   11.70   1
   0  -6   1  311.97   10.40  -1
   0  -6  -1  303.77    9.60  -1
   0  -6   1  294.57   10.00  -1
  -1  -6  -1  276.77   10.10   1
   1  -6   1  281.27    9.60   1
   1   6   1  277.17   10.00   1
  -1   6  -1  280.27    9.80   1
  -2  -6  -1 1236.28   35.70   1
   2   6   1 1222.28   28.80   1
   2   6   1 1202.18   34.20   1
  -2   6  -1 1224.08   33.80   1
  -3  -6  -1  112.19    6.60   1
  -3   6  -1  110.99    5.30   1
   3   6   1  115.09    5.00   1
  -4  -6  -1  166.28    9.10   1
   4   6   1  166.98    6.70   1
  -4   6  -1  160.88    7.20   1
  -5   6  -1  172.58    6.90   1
  -5  -7   1  6.5993  3.3997   1
  -5   7   1  4.8995  1.9998   1
  -4  -7   1  183.18    9.40   1
   4   7  -1  173.28    7.10   1
  -4   7   1  187.18    7.70   1
  -3  -7   1  503.55   17.10   1
   3   7  -1  465.55   15.10   1
  -3   7   1  483.65   15.20   1
   2   7  -1  249.18    8.20   1
   2   7  -1  238.78    8.10   1
  -2   7   1  233.88    6.70   1
  -2   7   1  226.58    7.80   1
  -1  -7   1  806.92   26.20   1
   0  -7   1  111.59    4.40   1
   0  -7   1  113.39    4.70   1
  -1  -7  -1 1627.34   52.09   1
   1   7   1 1733.23   51.99   1
  -2  -7  -1  185.78    7.80   1
  -2   7  -1  188.98    6.70   1
   2   7   1  188.78    6.70   1
   2   7   1  185.18    5.70   1
  -3  -7  -1  201.58    9.30   1
  -3   7  -1  199.68    7.80   1
   3   7   1  193.38    7.40   1
  -4  -7  -1  266.17   12.20   1
   4   7   1  273.87    9.70   1
  -4   7  -1  272.97   10.10   1
  -4  -8   1  301.37   12.90   1
   4   8  -1  304.87   10.60   1
  -4   8   1  303.47   10.90   1
  -3  -8   1  36.996   4.200   1
   3   8  -1  36.496   3.000   1
  -3   8   1  36.096   3.200   1
  -2  -8   1  169.08    7.20   1
   2   8  -1  168.48    6.40   1
  -2   8   1  162.88    5.30   1
  -2   8   1  177.98    6.20   1
  -1   8   1 2630.54   60.59   1
   1   8  -1 2671.23   72.39   1
  -1   8  -1 1342.67   32.00   1
   1   8   1 1368.26   38.10   1
   1   8   1 1402.26   32.20   1
  -2  -8  -1  30.297   3.500   1
  -2   8  -1  34.197   2.600   1
   2   8   1  36.596   2.700   1
   2   8   1  39.896   2.400   1
  -3  -8  -1  115.59    6.90  -1
  -3   8  -1  109.29    5.50  -1
   3   8   1  107.99    5.10  -1
  -4  -8  -1  403.56   15.90   1
  -4   8  -1  403.36   13.50   1
   4   8   1  388.36   13.10   1
  -4  -9   1  65.793   5.799   1
  -4   9   1  73.393   4.600   1
   4   9  -1  61.594   3.900   1
  -3  -9   1  169.88    8.60   1
   3   9  -1  182.18    7.20   1
  -3   9   1  182.08    7.30   1
  -2  -9   1  452.75   15.10   1
  -2   9   1  455.45   11.60   1
   2   9  -1  459.85   14.20   1
  -2   9   1  420.26   13.50   1
  -1   9   1  647.84   15.40   1
   1   9  -1  603.54   18.40   1
   1   9  -1  609.74   15.30   1
   0   9  -1  74.593   3.000   1
   0   9   1  72.193   3.000   1
   1   9   1  235.08    7.90   1
  -1   9  -1  228.68    6.70   1
   1   9   1  240.88    6.80   1
   2   9   1  38.996   2.800  -1
   2   9   1  35.796   2.500  -1
  -2   9  -1  36.196   3.000  -1
  -3  -9  -1  159.08    8.40   1
  -3   9  -1  169.48    7.10   1
   3   9   1  168.58    6.80   1
  -4  -9  -1  49.995   5.899   1
   4   9   1  34.797   3.000   1
  -4   9  -1  37.096   3.500   1
  -4 -10   1  511.75   18.90   1
  -4  10   1  549.15   16.80   1
   4  10  -1  511.75   16.60   1
  -3 -10   1  115.19    6.90   1
   3  10  -1  109.69    5.40   1
  -3  10   1  104.49    5.40   1
   2  10  -1  249.98    9.10   1
  -2  10   1  252.37    7.40   1
   2  10  -1  252.17    7.30   1
   1  10  -1 1272.47   36.60   1
  -1  10   1 1311.87   30.70   1
   1  10  -1 1305.67   30.70   1
   0  10  -1  912.01   26.90   1
   0  10  -1  965.40   22.80   1
   0  10   1  956.40   22.80   1
   1  10   1  131.19    5.20   1
  -1  10  -1  121.49    4.30   1
   1  10   1  127.59    4.60   1
   2  10   1  86.691   3.800   1
  -2  10  -1  89.691   4.600   1
   2  10   1  80.492   4.200   1
  -3 -10  -1  580.04   20.70   1
  -3  10  -1  638.54   18.90   1
   3  10   1  594.94   18.80   1
  -4 -10  -1  29.697   4.500   1
   4  10   1  36.896   3.000   1
  -4  10  -1  39.696   3.600   1
  -4 -11   1  243.88   11.10   1
  -4  11   1  251.17    9.30   1
   4  11  -1  251.97    9.10   1
  -3 -11   1  209.08    9.60   1
   3  11  -1  186.88    7.80   1
   2  11  -1  252.47    7.60   1
  -2  11   1  246.28    7.70   1
   2  11  -1  277.37    9.60   1
   1  11  -1  309.17    8.70   1
   1  11  -1  319.87   10.60   1
  -1  11   1  308.57    8.80   1
   0  11   1  384.86   10.40   1
   0  11  -1  379.86   10.30   1
   1  11   1  381.46   10.40   1
  -1  11  -1  369.96   10.20   1
   1  11   1  376.56   12.10   1
   2  11   1 1050.40   30.70   1
   2  11   1 1054.69   25.80   1
   3  11   1  852.61   25.40   1
  -3  11  -1  836.72   25.10   1
   4  11   1  194.48    7.40   1
  -4  11  -1  187.68    7.70   1
   4  12  -1  360.66   12.00  -1
   3  12  -1  267.87   10.00   1
  -2  12   1  45.495   3.200   1
   2  12  -1  47.395   3.500   1
   2  12  -1  51.395   3.000   1
   1  12  -1  478.75   15.00   1
  -1  12   1  461.55   12.50   1
   1  12  -1  466.95   12.50   1
   0  12   1  912.31   22.50   1
   0  12  -1  913.71   22.50   1
  -1  12  -1  70.593   3.400   1
   1  12   1  70.093   3.400   1
   1  12   1  66.493   3.700   1
   2  12   1  330.07    9.70   1
   2  12   1  335.87   11.60   1
   3  12   1  71.593   4.300   1
   4  12   1  29.497   2.600   1
   4  13  -1  233.08    8.40  -1
   3  13  -1  145.79    6.60   1
   2  13  -1  156.18    5.60   1
   2  13  -1  158.08    6.90   1
  -2  13   1  151.68    5.90   1
   1  13  -1  252.67    7.80   1
   1  13  -1  244.08    9.10   1
  -1  13   1  246.08    7.70   1
   0  13   1  890.81   22.40   1
   0  13  -1  898.31   22.30   1
   1  13   1  886.11   22.00   1
  -1  13  -1  879.01   21.80   1
   1  13   1  853.11   25.70   1
   2  13   1  132.29    5.30   1
   2  13   1  133.69    6.10   1
   3  13   1  240.88    9.10   1
   3  14  -1  284.97   10.40   1
   2  14  -1  266.97    8.30   1
   2  14  -1  274.67   10.20   1
   1  14  -1  396.66   11.30   1
   1  14  -1  408.56   13.50   1
  -1  14   1  396.26   11.40   1
   0  14  -1  438.16   12.20  -1
   0  14   1  436.16   12.30  -1
   1  14   1  221.48    8.40   1
  -1  14  -1  230.68    7.60   1
   1  14   1  232.68    7.60   1
   2  14   1  181.28    6.50   1
   2  14   1  183.08    7.50   1
   3  14   1  42.096   3.300   1
   3  15  -1  266.87    9.80   1
   2  15  -1  517.75   16.90   1
  -1  15   1 1747.33   41.10  -1
   1  15  -1 1700.43   48.70  -1
   1  15  -1 1700.53   41.00  -1
   0  15   1  32.397   3.000   1
   0  15  -1  36.696   3.200   1
  -1  15  -1  566.84   15.30   1
   1  15   1  562.64   15.30   1
   2  15   1  111.69    5.50   1
   2  15   1  113.29    4.90   1
   3  15   1  35.696   3.000   1
   3  16  -1  310.47   10.70   1
   2  16  -1  204.28    8.30   1
  -1  16   1  836.02   21.00   1
   1  16  -1  794.62   20.90   1
   0  16  -1  465.85   13.00   1
   0  16   1  445.16   12.90   1
   1  16   1  245.98    8.40   1
  -1  16  -1  276.87    8.80   1
   2  16   1  71.793   4.200   1
   2  16   1  65.393   3.700   1
   2  17  -1  139.89    6.30   1
  -1  17   1  88.791   4.600   1
   1  17  -1  91.691   4.400   1
   0  17  -1  297.47    9.40   1
   0  17   1  307.77    9.50   1
   1  17   1  238.28    7.90   1
   2  17   1  24.698   2.500   1
   1  18  -1  43.596   3.300   1
  -1  18   1  54.395   3.900   1
   0  18   1  74.093   4.000   1
   0  18  -1  79.792   4.400   1
   1  18   1  117.39    4.90   1
   0  19   1  128.59    5.20  -1
   0  19  -1  123.19    5.60  -1
   1  19   1  107.59    4.50   1
  -5   0   2  27.797   3.200   1
  -5   0   2  13.299   4.100   1
  -4   0   2  348.87   13.60   1
  -4   0   2  337.67   11.60   1
  -3   0   2 3190.18   86.09  -1
  -3   0   2 3219.38   89.49  -1
   2   0  -2  64.993   3.700   1
  -1   0   2  596.84   19.00   1
   0   0   2 2562.24   74.99   1
   0   0  -2 2379.56   74.79   1
   1   0   2  197.98    7.50   1
  -1   0  -2  197.68    7.60   1
   2   0   2 5800.62  172.58  -1
  -2   0  -2 5569.64  155.68  -1
  -3   0  -2  50.595   4.500   1
  -3   0  -2  50.495   3.200   1
   3   0   2  47.295   2.800   1
  -4   0  -2  84.392   6.699   1
  -4   0  -2  91.291   4.999   1
  -5   0  -2  93.191   6.899   1
  -5  -1   2  368.36   12.70   1
  -5  -1   2  377.16   15.20   1
  -5   1   2  419.46   13.10   1
  -5   1   2  376.76   15.00   1
  -4  -1   2  109.49    5.30  -1
  -4  -1   2  117.49    7.00  -1
  -4   1   2  103.89    5.30  -1
  -4   1   2  109.19    6.80  -1
  -3  -1   2  40.196   2.700   1
  -3  -1   2  34.597   3.500   1
  -3   1   2  41.896   2.800   1
  -3   1   2  38.496   3.600   1
   2  -1  -2 1078.99   34.00   1
   2   1  -2 1064.19   34.20   1
  -1  -1   2 2559.84   75.99   1
  -1   1   2 2451.75   75.79   1
   0  -1   2  694.03   22.40   1
   0  -1  -2  719.63   22.20   1
   0   1   2  733.03   22.20   1
   0   1  -2  694.13   22.30   1
  -1  -1  -2 2867.81   85.99   1
   1  -1   2 2740.03   85.89   1
  -1   1  -2 2802.92   85.99   1
   1   1   2 2890.41   85.89   1
   2  -1   2  197.88    8.40   1
  -2  -1  -2  191.58    7.60   1
  -2   1  -2  182.88    6.40   1
   2   1   2  187.18    8.40   1
  -2   1  -2  192.78    7.70   1
  -3  -1  -2  720.13   20.80   1
  -3  -1  -2  737.43   23.20   1
   3   1   2  701.13   20.70   1
  -3   1  -2  695.53   20.90   1
  -3   1  -2  692.03   23.00   1
  -4  -1  -2  247.68   11.50   1
  -4  -1  -2  232.28    9.10   1
  -4   1  -2  253.67   11.70   1
  -4   1  -2  249.48    9.30   1
  -5  -1  -2  97.790   6.899   1
  -5   1  -2  86.491   6.899   1
  -5  -2   2  5.5994  3.2997   1
  -5   2   2  2.9997  1.8998   1
  -4  -2   2  204.78    7.90   1
  -4  -2   2  205.58    9.60   1
  -4   2   2  196.78    7.80   1
  -4   2   2  191.08    9.40   1
  -3  -2   2  227.78    9.10   1
  -3  -2   2  220.28    7.80   1
  -3   2   2  228.78    7.90   1
  -3   2   2  238.98    9.10   1
   2  -2  -2  124.69    5.30   1
   2   2  -2  107.29    5.40   1
   1  -2   2 1031.50   33.00   1
  -1  -2  -2 1045.70   33.10   1
  -1   2  -2 1081.89   33.20   1
   1   2   2 1041.20   33.00   1
   2  -2   2  134.99    6.40   1
  -2  -2  -2  126.29    6.00   1
  -2   2  -2  119.29    4.80   1
   2   2   2  128.99    4.70   1
   2   2   2  117.69    6.30   1
  -2   2  -2  131.99    6.00   1
  -3  -2  -2  53.695   3.200   1
  -3  -2  -2  60.394   4.800   1
   3   2   2  47.995   2.800   1
  -3   2  -2  53.195   4.800   1
  -3   2  -2  52.395   3.300   1
  -4  -2  -2  188.38    9.80   1
  -4   2  -2  168.78    9.60   1
  -4   2  -2  195.18    7.70   1
  -5  -2  -2  579.24   20.20  -1
  -5   2  -2  558.74   17.40  -1
  -5  -3   2  91.191   6.599   1
  -5   3   2  94.591   4.999   1
  -4  -3   2  176.98    8.80  -1
  -4  -3   2  162.58    6.90  -1
  -4   3   2  169.88    7.10  -1
  -3  -3   2  561.24   16.90  -1
  -3  -3   2  589.24   18.80  -1
   3   3  -2  573.04   17.10  -1
  -3   3   2  590.64   17.20  -1
  -3   3   2  563.74   18.40  -1
   2  -3  -2  602.24   19.40   1
  -2   3   2  554.94   19.40   1
   2   3  -2  608.04   20.10   1
  -1  -3   2 1102.39   35.10   1
  -1   3   2 1152.58   34.50   1
   0  -3   2  946.71   30.50   1
   0  -3  -2  986.20   30.00   1
   0   3   2  986.80   29.90   1
   1  -3   2  115.89    4.90   1
  -1  -3  -2  111.59    5.00   1
   1   3   2  111.09    5.00   1
  -1   3  -2  109.99    5.10   1
  -2  -3  -2  57.594   3.900   1
   2  -3   2  55.994   4.000   1
   2   3   2  55.294   2.800   1
  -2   3  -2  53.895   3.100   1
  -2   3  -2  49.095   3.900   1
  -3  -3  -2  282.47   11.50   1
  -3   3  -2  272.57   11.40   1
   3   3   2  286.37    9.40   1
  -3   3  -2  285.77    9.80   1
  -4  -3  -2 1158.58   35.40   1
   4   3   2  942.71   31.60   1
  -4   3  -2 1145.99   35.30   1
  -4   3  -2 1178.58   32.20   1
  -5  -3  -2  82.592   6.299  -1
  -5   3  -2  77.892   4.400  -1
  -5  -4   2  235.38   11.00   1
  -5   4   2  243.68    9.10   1
  -4  -4   2  240.98   10.90   1
  -4   4   2  242.68    9.20   1
  -3  -4   2  181.28    7.90   1
  -3  -4   2  176.78    6.50   1
  -3   4   2  180.78    6.80   1
   3   4  -2  175.28    6.60   1
   2  -4  -2  277.27    9.70   1
   2   4  -2  267.37    8.90   1
   2   4  -2  259.87   10.40   1
  -1  -4   2 1000.30   32.20   1
  -1   4   2 1051.69   31.40   1
   0  -4  -2  336.67   10.70   1
   0  -4   2  318.57   11.30   1
   0   4   2  326.37   10.50   1
  -1  -4  -2 2209.98   66.89   1
   1  -4   2 2202.08   66.79   1
   1   4   2 2154.08   66.89   1
  -1   4  -2 2150.68   66.99   1
  -2  -4  -2 1075.59   31.40   1
   2  -4   2 1054.99   34.50   1
   2   4   2 1093.29   25.10   1
   2   4   2 1093.09   29.80   1
  -2   4  -2 1023.10   31.30   1
  -2   4  -2 1014.00   29.50   1
  -3  -4  -2  279.87   11.20   1
  -3   4  -2  265.87    9.50   1
   3   4   2  261.57    9.10   1
  -3   4  -2  277.77   11.30   1
  -4  -4  -2  321.57   13.50   1
  -4   4  -2  308.17   11.00   1
   4   4   2  310.27   10.60   1
  -4   4  -2  298.37   13.20   1
  -5  -5   2  177.28    9.20   1
  -5   5   2  180.18    7.40   1
  -4  -5   2  85.191   6.299   1
  -4   5   2  85.091   4.900   1
  -3  -5   2  224.38    9.30   1
   3   5  -2  220.18    7.90   1
  -3   5   2  223.48    8.00   1
   2   5  -2  388.86   11.50   1
  -2   5   2  353.16   11.10   1
   2   5  -2  362.26   11.70   1
  -1  -5   2 1038.10   32.80   1
   0  -5   2  338.17   11.70  -1
   0  -5  -2  337.57   10.80  -1
   0   5   2  329.87   10.70  -1
  -1  -5  -2 1345.97   42.20   1
   1  -5   2 1350.07   42.00   1
   1   5   2 1391.86   42.20   1
  -1   5  -2 1302.47   42.20   1
   2  -5   2  153.18    7.30   1
  -2  -5  -2  160.28    7.00   1
  -2   5  -2  151.88    7.00   1
   2   5   2  156.98    5.00   1
  -2   5  -2  152.98    5.80   1
   2   5   2  158.28    5.70   1
  -3  -5  -2  164.38    8.10   1
  -3   5  -2  157.98    6.60   1
   3   5   2  159.58    6.20   1
  -3   5  -2  152.38    8.00   1
  -4  -5  -2  298.07   12.70   1
  -4   5  -2  293.27   10.40   1
   4   5   2  260.77    9.80   1
  -5  -6   2  489.35   17.50   1
  -5   6   2  453.95   15.00   1
  -4  -6   2  110.69    7.10   1
  -4   6   2  110.69    5.60   1
   4   6  -2  104.09    5.10   1
  -3  -6   2  175.58    8.10  -1
  -3   6   2  176.98    6.80  -1
   3   6  -2  176.38    6.80  -1
   2   6  -2 1137.79   32.50   1
  -2   6   2 1154.58   31.40   1
   2   6  -2 1114.89   32.00   1
   0  -6   2  848.72   27.50   1
   0  -6  -2  891.21   26.40   1
   0   6   2  829.82   26.30   1
   1  -6   2  199.68    7.60   1
  -1  -6  -2  191.08    7.80   1
   1   6   2  200.38    7.70   1
  -1   6  -2  188.08    7.80   1
  -2  -6  -2  98.590   5.399   1
  -2   6  -2  106.69    4.50   1
   2   6   2  98.890   3.700   1
   2   6   2  95.590   4.100   1
  -3  -6  -2  654.43   22.00   1
   3   6   2  633.64   19.50   1
  -3   6  -2  664.83   19.80   1
  -4  -6  -2  83.092   6.599   1
  -4   6  -2  74.793   4.600   1
   4   6   2  81.592   4.300   1
  -5  -7   2  16.098   4.000   1
  -5   7   2  11.199   2.300   1
  -4  -7   2  612.94   22.20   1
  -4   7   2  677.33   20.20   1
  -3  -7   2  362.76   13.80   1
   3   7  -2  382.66   12.40   1
  -3   7   2  378.06   12.20   1
   2   7  -2  115.19    4.90   1
  -2   7   2  117.89    4.70   1
   2   7  -2  117.89    5.00   1
   1   7  -2  49.495   2.800   1
   0  -7   2 2378.26   72.09   1
   0  -7   2 2348.47   72.59   1
   1  -7   2 1559.64   48.90   1
  -1   7  -2 1564.24   36.50   1
   1   7   2 1593.84   36.70   1
   1   7   2 1581.04   43.50   1
   1   7   2 1584.24   49.10   1
  -2  -7  -2  24.598   3.200   1
  -2   7  -2  20.898   2.300   1
   2   7   2  21.498   2.000   1
   2   7   2  25.497   2.100   1
  -3  -7  -2  43.196   4.700   1
  -3   7  -2  45.695   3.600   1
   3   7   2  41.696   2.900   1
  -4  -7  -2  31.097   4.900   1
   4   7   2  32.797   2.800   1
  -4   7  -2  42.696   3.600   1
  -4  -8   2  836.52   28.20   1
   4   8  -2  857.91   25.60   1
  -4   8   2  874.61   25.60   1
  -3  -8   2  173.88    8.20   1
   3   8  -2  153.48    6.60   1
  -3   8   2  158.68    6.60   1
   2   8  -2  22.198   2.200   1
   2   8  -2  21.998   2.300   1
  -2   8   2  24.398   2.300   1
  -1   8   2 2245.28   50.69   1
   1   8  -2 2165.08   60.59   1
   0  -8   2 5109.89  156.68   1
   0   8  -2 5220.78  117.19   1
   0   8   2 5216.28  117.39   1
   1   8   2  577.94   16.90   1
   1   8   2  593.44   14.50   1
  -1   8  -2  546.05   16.60   1
  -1   8  -2  589.34   14.30   1
  -2  -8  -2  592.74   19.70   1
   2   8   2  626.14   15.60   1
  -2   8  -2  614.04   18.20   1
   2   8   2  616.94   18.40   1
  -3  -8  -2  52.895   5.099   1
   3   8   2  41.296   3.100   1
  -3   8  -2  42.796   3.600   1
  -4  -8  -2  628.24   22.30   1
   4   8   2  642.94   19.40   1
  -4   8  -2  621.74   19.60   1
  -4  -9   2  25.897   4.200  -1
   4   9  -2  33.597   3.100  -1
  -4   9   2  30.397   3.300  -1
  -3  -9   2  424.96   15.60  -1
   3   9  -2  424.56   13.90  -1
  -3   9   2  412.36   13.60  -1
   2   9  -2  75.592   4.100   1
   2   9  -2  75.192   4.000   1
  -1   9   2  626.04   15.50   1
   1   9  -2  621.74   18.70   1
   1   9  -2  630.74   15.40   1
   0   9   2 1380.46   32.10  -1
   0   9  -2 1330.57   38.20  -1
   0   9  -2 1381.76   32.00  -1
  -1   9  -2  357.76    9.40  -1
   1   9   2  350.36    9.50  -1
   1   9   2  347.27   11.00  -1
   2   9   2  348.87   11.30   1
  -2   9  -2  329.57   11.20   1
   2   9   2  355.46    9.70   1
  -3  -9  -2  357.66   14.20   1
  -3   9  -2  358.46   12.40   1
   3   9   2  364.96   12.10   1
  -4  -9  -2  29.697   4.999   1
   4   9   2  17.698   2.300   1
  -4   9  -2  24.798   3.200   1
  -4 -10   2  21.198   4.000   1
  -4  10   2  18.298   2.700   1
   4  10  -2  19.198   2.500   1
  -3 -10   2  126.99    7.30   1
   3  10  -2  120.19    5.80   1
  -3  10   2  121.09    5.80   1
   2  10  -2  24.598   2.700  -1
   2  10  -2  21.498   2.500  -1
  -2  10   2  21.498   2.000  -1
   1  10  -2  999.30   28.60   1
  -1  10   2  984.80   23.80   1
   1  10  -2  980.10   23.70   1
   0  10  -2  477.85   14.80   1
   0  10   2  489.25   12.50   1
   0  10  -2  477.75   12.30   1
   1  10   2  231.08    7.90   1
   1  10   2  232.88    7.00   1
  -1  10  -2  222.88    6.80   1
  -2  10  -2  344.77   11.70  -1
   2  10   2  354.16   11.70  -1
   2  10   2  357.56   10.10  -1
  -3  10  -2  512.95   16.10   1
   3  10   2  475.85   15.70   1
  -4 -10  -2  95.590   7.299   1
   4  10   2  113.99    5.10   1
  -4  10  -2  112.09    5.60   1
  -4 -11   2  248.38   11.30   1
   4  11  -2  257.77    9.40   1
  -4  11   2  263.17    9.60   1
  -3 -11   2  213.78   10.00   1
   3  11  -2  212.68    8.50   1
  -2  11   2  159.58    5.20   1
   2  11  -2  136.59    6.40   1
  -1  11   2 2537.25   57.79   1
   1  11  -2 2469.85   68.99   1
   1  11  -2 2472.15   57.59   1
   0  11  -2 1267.07   36.30   1
   0  11  -2 1277.67   30.40   1
   0  11   2 1293.87   30.60   1
   1  11   2  32.597   2.600   1
  -1  11  -2  36.996   2.800   1
   1  11   2  30.697   2.600   1
   2  11   2  107.39    5.20   1
  -2  11  -2  108.39    5.30   1
   2  11   2  110.29    4.60   1
  -3  11  -2  271.57   10.20   1
   3  11   2  286.77   10.10   1
  -4  11  -2  194.48    7.70   1
   4  12  -2 1004.10   29.40  -1
   3  12  -2  98.890   5.299   1
  -2  12   2  105.49    4.40   1
   2  12  -2  111.89    5.50   1
   1  12  -2  59.694   3.000   1
   1  12  -2  57.094   3.800   1
  -1  12   2  58.494   3.100   1
   0  12  -2  421.46   11.50   1
   0  12   2  433.06   11.80   1
   1  12   2  26.497   2.400   1
   1  12   2  28.697   2.600   1
  -1  12  -2  29.197   2.800   1
   2  12   2  14.998   2.200   1
   2  12   2  16.298   2.100   1
  -3  12  -2  694.53   21.50  -1
   3  12   2  726.13   21.80  -1
   4  13  -2  90.991   4.600   1
   3  13  -2  26.497   3.100   1
  -2  13   2  25.397   2.600   1
   2  13  -2  22.898   2.900   1
   1  13  -2  635.64   16.50   1
  -1  13   2  646.54   16.70   1
   1  13  -2  640.54   19.90   1
   0  13  -2  96.290   4.200   1
   0  13   2  95.090   4.200   1
  -1  13  -2  860.91   21.50  -1
   1  13   2  878.31   21.70  -1
   1  13   2  821.82   25.00  -1
   2  13   2  441.86   14.40   1
   2  13   2  436.06   12.40   1
   3  13   2  212.98    8.20  -1
   3  14  -2  74.693   4.500   1
  -2  14   2  103.99    4.80   1
   2  14  -2  105.59    5.60   1
   1  14  -2  142.39    6.50   1
  -1  14   2  137.19    5.40   1
   1  14  -2  136.89    5.30   1
   0  14  -2  178.38    6.40   1
   0  14   2  185.78    6.50   1
   1  14   2  784.62   20.60   1
  -1  14  -2  813.32   20.40   1
   2  14   2  87.791   4.400  -1
   2  14   2  89.991   4.800  -1
   3  14   2  81.192   4.400   1
   3  15  -2  307.67   11.00   1
   2  15  -2  166.08    7.10   1
  -2  15   2  136.69    6.00   1
   1  15  -2  247.58    9.60   1
   1  15  -2  256.47    8.10   1
  -1  15   2  260.57    8.30   1
   0  15  -2  326.47    9.90   1
   0  15   2  332.27   10.10   1
   1  15   2 -0.6999  1.2999   1
   2  15   2  345.67   10.40   1
   2  15   2  349.67   11.90   1
   3  15   2  340.27   11.40   1
   3  16  -2  141.09    6.20   1
   2  16  -2  311.57   11.30   1
  -1  16   2  227.38    7.70   1
   1  16  -2  240.28    7.80   1
   0  16  -2  894.71   23.20   1
   0  16   2  944.41   23.50   1
   1  16   2  209.48    7.30  -1
   2  16   2  128.19    5.70   1
   2  16   2  127.49    5.20   1
   2  17  -2  38.796   3.500   1
   1  17  -2  229.08    7.70   1
  -1  17   2  235.88    7.80   1
   0  17  -2  421.36   12.00  -1
   0  17   2  405.66   11.90  -1
   1  17   2  200.28    7.00   1
   2  17   2  37.296   2.900   1
  -1  18   2  21.398   2.700   1
   1  18  -2  11.899   2.600   1
   0  18   2  72.093   4.000   1
   1  18   2  67.193   3.700   1
   0  19   2  39.696   3.000   1
  -5   0   3  83.592   4.600   1
  -5   0   3  68.193   6.099   1
  -4   0   3  82.292   4.600   1
  -4   0   3  72.393   5.699   1
  -3   0   3  58.294   3.300  -1
  -1   0   3  229.28    8.20   1
   0   0   3  746.73   23.60   1
   0   0  -3  724.63   23.50   1
   1   0   3 2161.58   66.59   1
   2   0   3  38.496   2.200   1
  -2   0  -3  33.797   2.500   1
  -2   0  -3  36.196   3.600   1
  -3   0  -3  454.45   16.00  -1
   3   0   3  394.06   13.20  -1
  -3   0  -3  436.86   13.60  -1
  -4   0  -3  18.298   4.300   1
  -4   0  -3  9.6990  2.2998   1
  -5  -1   3  77.792   6.299   1
  -5  -1   3  86.491   4.800   1
  -5   1   3  79.592   4.600   1
  -4  -1   3  43.496   3.500   1
  -4  -1   3  41.896   4.900   1
  -4   1   3  39.896   4.600   1
  -4   1   3  39.496   3.400   1
  -3  -1   3  70.493   3.600   1
  -3   1   3  69.493   3.700   1
  -3   1   3  74.093   4.400   1
   3   1  -3  74.493   3.900   1
   0  -1   3 3761.62  113.39  -1
   0  -1  -3 3800.32  113.09  -1
   0   1  -3 3662.63  113.19  -1
   0   1   3 3740.33  113.09  -1
   1  -1   3  724.13   23.40   1
   1   1   3  703.63   23.30   1
   2  -1   3  683.13   20.10   1
  -2  -1  -3  699.33   22.00   1
  -2  -1  -3  670.63   20.00   1
  -2   1  -3  714.33   22.10   1
  -2   1  -3  708.53   20.20   1
   2   1   3  750.42   20.30   1
  -3  -1  -3  324.87   13.10   1
   3  -1   3  319.37   10.70   1
  -3  -1  -3  327.57   11.00   1
  -3   1  -3  341.17   11.20   1
   3   1   3  355.76   11.00   1
  -3   1  -3  322.87   13.10   1
  -4  -1  -3  94.691   6.999   1
  -4  -1  -3  97.390   5.099   1
  -4   1  -3  93.691   7.199   1
  -4   1  -3  92.791   5.099   1
  -5  -2   3  78.092   6.099   1
  -5  -2   3  65.593   4.300   1
  -5   2   3  67.893   4.300   1
  -4  -2   3  611.14   21.50   1
  -4  -2   3  642.44   19.40   1
  -4   2   3  653.93   19.60   1
  -4   2   3  630.24   21.30   1
  -3  -2   3  221.18    7.80   1
  -3   2   3  221.08    8.80   1
  -3   2   3  223.88    7.80   1
   3   2  -3  229.98    8.30   1
  -1  -2   3 3778.92  114.29   1
  -1   2   3 3776.42  113.89   1
   0  -2  -3 3379.66  102.49  -1
   0  -2   3 3456.65  102.99  -1
   0   2   3 3361.16  102.39  -1
   0   2  -3 3346.77  102.79  -1
   1  -2   3  696.73   23.00   1
   1   2   3  700.13   22.90   1
  -2  -2  -3  263.57    9.90   1
   2  -2   3  243.38    8.10   1
  -2   2  -3  253.17   10.00   1
   2   2   3  259.37    8.30   1
  -2   2  -3  266.47    8.50   1
  -3  -2  -3  320.97   10.70   1
  -3  -2  -3  334.37   13.10   1
  -3   2  -3  315.57   11.00   1
   3   2   3  338.87   10.80   1
  -3   2  -3  321.17   13.10   1
  -4  -2  -3  152.08    8.90   1
  -4   2  -3  139.89    6.60   1
  -4   2  -3  157.38    9.10   1
  -5  -3   3  488.05   18.10   1
  -5   3   3  503.05   15.90   1
  -4  -3   3  136.99    6.10   1
  -4  -3   3  140.99    7.70   1
  -4   3   3  132.49    6.20   1
  -3  -3   3  209.28    7.50   1
   3   3  -3  215.38    7.50   1
  -3   3   3  210.08    7.70   1
   3   3  -3  226.88    8.10   1
   2   3  -3 1038.90   30.00   1
  -2   3   3 1053.39   33.30   1
  -1  -3   3  509.75   17.20   1
  -1   3   3  510.65   16.50   1
  -1   3   3  535.55   16.80   1
   0  -3  -3 2524.35   78.59  -1
   0  -3   3 2613.04   79.29  -1
   0   3   3 2633.94   78.59  -1
   1  -3   3  70.993   4.100  -1
   1   3   3  78.392   4.100  -1
  -2  -3  -3 1710.73   49.90   1
  -2   3  -3 1705.93   49.90   1
   2   3   3 1755.32   47.80   1
  -2   3  -3 1762.82   47.40   1
  -3  -3  -3  558.44   19.50  -1
  -3   3  -3  526.65   17.10  -1
   3   3   3  568.14   14.60  -1
  -3   3  -3  543.15   19.40  -1
   3   3   3  588.84   17.10  -1
  -4  -3  -3  335.27   14.30   1
  -4   3  -3  328.47   11.80   1
  -4   3  -3  351.56   14.70   1
   4   3   3  356.16   11.80   1
  -5  -4   3  348.47   13.90   1
  -5   4   3  331.07   11.60   1
  -4  -4   3  300.47   10.50   1
  -4  -4   3  307.97   12.70   1
  -4   4   3  297.77   10.70   1
  -3  -4   3  27.897   2.500   1
  -3   4   3  29.897   2.600   1
   3   4  -3  26.197   2.500   1
   3   4  -3  28.197   2.300   1
   2   4  -3  845.12   23.70   1
   2   4  -3  849.42   24.40   1
  -2   4   3  796.42   23.20   1
  -1   4   3 2352.06   73.59   1
  -1   4   3 2518.95   73.99   1
   0  -4  -3 1533.95   46.60   1
   0  -4   3 1495.65   47.40   1
   0   4   3 1517.75   46.40   1
   1  -4   3  299.77   11.30   1
   1   4   3  311.67   11.30   1
  -2  -4  -3  154.88    7.10   1
  -2   4  -3  147.29    7.20   1
   2   4   3  161.18    5.00   1
  -2   4  -3  143.89    5.70   1
   2   4   3  158.88    5.60   1
  -3  -4  -3  75.292   5.699   1
   3   4   3  79.292   3.700   1
  -3   4  -3  74.393   4.200   1
   3   4   3  79.992   3.900   1
  -3   4  -3  70.893   5.599   1
  -4  -4  -3 1045.90   32.20   1
  -4   4  -3  889.61   31.30   1
   4   4   3  932.41   28.50   1
  -4   4  -3 1017.50   28.70   1
  -5  -5   3  224.38   10.50  -1
  -5   5   3  217.78    8.40  -1
  -4  -5   3  971.20   31.20   1
  -4   5   3  978.50   28.60   1
  -3  -5   3  474.25   14.80   1
   3   5  -3  534.35   16.00   1
   3   5  -3  476.15   15.30   1
  -3   5   3  495.65   15.20   1
   2   5  -3  578.54   16.90   1
  -2   5   3  553.24   16.40   1
   2   5  -3  580.64   17.40   1
  -1   5   3 1442.76   46.00   1
  -1   5   3 1584.44   46.20   1
   0  -5   3  981.40   31.90   1
   0  -5  -3 1013.90   30.90   1
   0   5   3  982.80   30.70   1
   1  -5   3  327.37   12.20   1
   1   5   3  331.87   12.10   1
  -2  -5  -3  257.27    9.90   1
   2   5   3  256.67    7.30   1
  -2   5  -3  245.88    8.40   1
   2   5   3  242.68    8.20   1
  -2   5  -3  248.28   10.00   1
  -3  -5  -3  406.36   15.80   1
   3   5   3  407.56   13.40   1
  -3   5  -3  432.46   13.90   1
  -3   5  -3  425.96   15.90   1
   3   5   3  443.56   11.70   1
  -4  -5  -3  662.63   22.70   1
   4   5   3  603.54   19.30   1
  -4   5  -3  631.14   19.60   1
  -5  -6   3  102.39    6.90   1
  -5   6   3  108.19    5.30   1
  -4  -6   3  184.38    9.40   1
  -4   6   3  193.68    7.70   1
   4   6  -3  173.68    7.20   1
   3   6  -3  123.69    5.60   1
  -3   6   3  112.89    5.30   1
   3   6  -3  118.89    5.30   1
   2   6  -3  32.697   2.700   1
  -2   6   3  26.797   2.300   1
   2   6  -3  29.597   2.400   1
   0  -6  -3  37.296   2.200   1
   0  -6   3  37.796   3.000   1
   0   6   3  38.696   2.100   1
   1  -6   3 1051.59   32.50   1
   1   6   3  968.10   28.00   1
   1   6   3  984.50   32.20   1
  -1   6  -3  957.50   27.70   1
   1   6   3 1052.99   23.90   1
  -2  -6  -3  618.84   20.30   1
   2   6   3  636.14   15.90   1
   2   6   3  642.74   18.50   1
  -2   6  -3  623.24   18.60   1
  -2   6  -3  614.44   20.20   1
  -3  -6  -3  181.68    9.10   1
   3   6   3  168.18    6.70   1
  -3   6  -3  165.38    7.00   1
   3   6   3  173.98    6.00   1
  -4  -6  -3  37.696   5.099   1
   4   6   3  38.396   3.100   1
  -4   6  -3  43.896   3.600   1
  -5  -7   3  8.4992  3.5996   1
  -5   7   3  9.5990  2.1998   1
  -4  -7   3  154.08    8.60   1
  -4   7   3  169.68    7.10   1
   4   7  -3  158.58    6.80   1
  -3   7   3  170.08    6.70   1
   3   7  -3  161.98    6.60   1
   3   7  -3  154.68    6.80   1
   2   7  -3  404.26   12.80   1
  -2   7   3  393.66   11.90   1
   2   7  -3  375.86   12.40   1
   1   7  -3  962.90   27.50   1
   0  -7   3  609.64   20.90   1
   1  -7   3  601.74   21.10   1
  -1   7  -3  628.54   17.90   1
   1   7   3  615.74   18.00   1
   1   7   3  650.23   15.60   1
  -2  -7  -3  36.296   4.000   1
   2   7   3  40.996   2.600   1
   2   7   3  35.696   2.500   1
  -2   7  -3  35.996   2.900   1
  -3  -7  -3  154.18    8.40   1
  -3   7  -3  138.29    6.40   1
   3   7   3  143.39    6.00   1
  -4  -7  -3  162.28    9.30   1
  -4   7  -3  169.08    7.10   1
  -4  -8   3  434.16   16.40   1
  -4   8   3  423.66   14.00   1
   4   8  -3  404.56   13.80   1
   3   8  -3 1144.39   33.20   1
  -3   8   3 1141.19   32.50   1
  -2   8   3  856.21   23.90   1
   2   8  -3  840.92   24.80   1
   2   8  -3  837.82   25.10   1
  -1  -8   3  674.53   22.70   1
   1   8  -3  633.64   19.10   1
   1   8  -3  665.53   15.70   1
   1   8  -3  605.74   19.30   1
  -1   8   3  640.94   15.70   1
   0  -8   3  19.498   2.600   1
   0   8  -3  23.998   2.300   1
   0   8  -3  24.398   1.800   1
   0   8   3  22.298   1.900   1
  -1   8  -3  726.93   20.90   1
   1   8   3  743.03   18.10   1
   1   8   3  732.93   21.10   1
  -2  -8  -3  132.79    6.90   1
   2   8   3  130.59    4.90   1
   2   8   3  130.09    5.30   1
  -2   8  -3  124.89    5.60   1
  -3  -8  -3  70.993   5.999   1
  -3   8  -3  69.293   4.500   1
   3   8   3  71.393   3.800   1
   3   8   3  73.993   4.100   1
  -4  -8  -3  351.46   14.80   1
   4   8   3  366.76   12.20   1
  -4   8  -3  374.66   12.50   1
  -4  -9   3  681.63   23.90   1
  -4   9   3  721.53   21.50   1
   4   9  -3  698.43   21.50   1
  -3  -9   3  5.2995  2.5997   1
  -3   9   3  3.2997  1.5998   1
   3   9  -3  5.4995  1.7998   1
   2   9  -3  803.92   24.70   1
   2   9  -3  847.02   24.60   1
   1   9  -3  569.24   17.20   1
   1   9  -3  527.95   17.10   1
  -1   9   3  563.94   14.10   1
   1   9  -3  583.54   14.00   1
   0   9  -3  584.74   17.60   1
   0   9   3  594.54   14.80   1
   0   9  -3  573.34   14.50   1
   1   9   3  70.093   3.300   1
  -1   9  -3  75.292   3.700   1
   1   9   3  73.993   3.400   1
   2   9   3  439.96   12.20   1
  -2   9  -3  449.06   14.30   1
   2   9   3  458.65   14.20   1
  -3  -9  -3  111.09    7.30   1
  -3   9  -3  104.89    5.50   1
   3   9   3  104.79    5.10   1
   3   9   3  111.89    4.80   1
  -4  -9  -3  91.991   6.899   1
  -4   9  -3  94.591   4.999   1
  -4 -10   3  345.57   14.30   1
  -4  10   3  358.36   12.10   1
  -3 -10   3  3.4997  2.5997   1
   3  10  -3  3.5996  1.6998   1
   2  10  -3  836.82   24.50   1
   2  10  -3  793.52   24.40   1
  -1  10   3  351.76    9.60   1
   1  10  -3  352.06   11.70   1
   1  10  -3  351.66    9.40   1
   0  10   3  482.75   12.60   1
   0  10  -3  475.45   12.40   1
   0  10  -3  481.75   15.00   1
   1  10   3  448.26   13.70   1
   1  10   3  441.46   12.00   1
   2  10   3  736.83   18.70   1
  -2  10  -3  729.03   21.70   1
   2  10   3  717.73   21.70   1
   3  10   3  623.44   16.40   1
  -3  10  -3  614.74   19.30   1
   3  10   3  619.24   19.20   1
  -4  10  -3  126.49    5.80   1
   4  10   3  123.89    5.40   1
  -4 -11   3  244.68   11.30   1
   4  11  -3  258.17    9.40   1
  -3 -11   3  67.493   5.599   1
   3  11  -3  74.793   4.600   1
   2  11  -3  32.497   3.100   1
   1  11  -3  702.43   21.20   1
  -1  11   3  699.53   17.50   1
   1  11  -3  690.23   17.40   1
   0  11  -3  182.48    5.80   1
   0  11   3  185.18    6.00   1
   0  11  -3  180.68    7.20   1
   1  11   3  612.14   18.40   1
   1  11   3  619.14   16.10   1
   2  11   3  222.18    7.40   1
   2  11   3  224.78    8.30   1
  -2  11  -3  225.08    8.60   1
  -3  11  -3  124.69    6.00   1
   3  11   3  114.19    5.00   1
   3  11   3  119.79    5.60   1
  -4 -12   3  414.36   15.70  -1
   4  12  -3  417.76   13.70  -1
   3  12  -3  870.41   26.40   1
   2  12  -3  137.29    6.40   1
   1  12  -3  256.27    7.60   1
   1  12  -3  258.67    9.50   1
  -1  12   3  249.68    7.70   1
   0  12  -3  15.398   1.800  -1
   0  12   3  14.299   1.700  -1
   0  12  -3  24.698   2.700  -1
   1  12   3  447.66   14.10   1
   1  12   3  457.85   12.60   1
   2  12   3  191.98    7.50   1
   2  12   3  188.08    6.70   1
  -3  12  -3  78.092   4.800  -1
   3  12   3  75.392   4.300  -1
   4  13  -3  33.397   2.900   1
   3  13  -3  3.2997  1.8998   1
   2  13  -3  339.87   12.20   1
  -1  13   3  18.298   2.100   1
   1  13  -3  22.598   2.200   1
   1  13  -3  22.598   2.900   1
   0  13   3  189.38    6.50   1
   0  13  -3  187.68    6.40   1
   1  13   3  298.37    9.20   1
   2  13   3  103.69    4.80   1
   2  13   3  109.19    5.20   1
   3  13   3  259.97    9.40   1
   3  14  -3  411.56   14.00   1
   2  14  -3 1397.76   40.80   1
  -1  14   3  143.89    5.40   1
   1  14  -3  131.69    6.40   1
   1  14  -3  136.79    5.20   1
   0  14  -3  433.36   12.10   1
   0  14   3  433.66   12.30   1
   1  14   3  727.23   19.00   1
   2  14   3  222.18    7.50   1
   2  14   3  214.78    8.30   1
   3  14   3  9.7990  2.0998  -1
   3  15  -3  13.099   2.400   1
   2  15  -3  305.77   11.30   1
   1  15  -3  45.695   3.200   1
   1  15  -3  48.595   4.000   1
  -1  15   3  45.695   3.200   1
   0  15   3  542.15   14.80   1
   0  15  -3  530.45   14.60   1
   1  15   3  577.14   15.70   1
   2  15   3  283.47    9.00   1
   2  15   3  286.17   10.10   1
   3  16  -3  26.197   2.900   1
   2  16  -3  142.69    6.70  -1
   1  16  -3  183.58    7.80   1
   1  16  -3  177.78    6.60   1
  -1  16   3  184.58    6.60   1
   0  16  -3  173.28    6.60   1
   0  16   3  163.68    6.30   1
   1  16   3  66.493   3.800   1
   2  16   3  90.991   4.300   1
   2  17  -3  98.890   5.299   1
   1  17  -3  300.67    9.50   1
  -1  17   3  326.27    9.50   1
   0  17   3  246.08    8.10   1
   1  17   3  95.190   4.500   1
  -1  18   3  9.5990  2.0998  -1
   0  18   3  122.99    5.10   1
   1  18   3  233.18    7.50   1
   0  19   3  227.18    7.30   1
  -5   0   4  121.39    7.50   1
  -5   0   4  123.69    5.90   1
  -4   0   4  644.94   19.40  -1
  -4   0   4  614.14   21.30  -1
   3   0  -4  93.291   4.600   1
  -3   0   4  84.492   4.100   1
  -2   0   4 1088.79   30.00   1
   0   0   4  109.79    5.30   1
   0   0  -4  116.99    5.50   1
   1   0   4  53.595   3.600   1
  -2   0  -4  565.94   17.60   1
   2   0   4  651.33   18.00   1
  -2   0  -4  607.24   20.00   1
   3   0   4  200.58    7.70   1
  -3   0  -4  219.58    8.10   1
  -3   0  -4  214.48   10.10   1
  -4   0  -4  454.55   14.20   1
  -4   0  -4  390.36   16.60   1
  -5  -1   4  88.791   4.900   1
  -5  -1   4  85.091   6.499   1
  -5   1   4  89.991   4.900   1
  -4  -1   4  96.490   6.399   1
  -4  -1   4  95.290   4.999   1
  -4   1   4  91.091   4.900   1
  -4   1   4  82.592   5.999   1
  -3  -1   4  43.996   2.900   1
   3  -1  -4  41.096   2.900   1
  -3   1   4  39.496   2.800   1
   3   1  -4  35.596   2.900   1
  -2  -1   4 1515.35   41.00   1
   2   1  -4 1562.44   42.70   1
  -2   1   4 1448.06   40.90   1
  -1  -1   4  897.91   29.70   1
  -1  -1   4  947.61   29.50   1
  -1   1   4  903.51   29.10   1
  -1   1   4  942.71   29.60   1
   0  -1  -4  934.51   29.30   1
   0  -1   4  905.51   29.50   1
   0   1  -4  900.71   29.40   1
   0   1   4  912.01   29.20   1
   1  -1   4 1378.56   43.80   1
   1   1   4 1378.96   43.80   1
   2  -1   4  348.47   10.90   1
  -2  -1  -4  348.97   12.80   1
  -2  -1  -4  325.17   10.70   1
   2   1   4  351.06   10.90   1
  -2   1  -4  365.16   12.90   1
  -2   1  -4  339.47   10.80   1
  -3  -1  -4  34.797   3.000   1
  -3  -1  -4  26.797   4.100   1
  -3   1  -4  28.497   4.300   1
   3   1   4  32.597   2.800   1
  -3   1  -4  33.497   3.000   1
  -4  -1  -4  467.85   17.80   1
  -4   1  -4  398.96   17.20   1
  -4   1  -4  471.95   14.80   1
  -5  -2   4  634.54   19.90   1
  -5  -2   4  698.13   22.70   1
  -5   2   4  640.24   20.00   1
  -4  -2   4  89.991   4.800   1
  -4  -2   4  86.791   6.099   1
  -4   2   4  84.492   4.800   1
  -4   2   4  83.592   6.099   1
  -3  -2   4  419.96   13.10   1
   3   2  -4  436.66   13.90   1
  -3   2   4  407.96   13.10   1
  -2  -2   4  358.36   10.90   1
   2   2  -4  360.06   11.70   1
  -2   2   4  361.06   10.90   1
  -1  -2   4 2836.72   83.49   1
  -1   2   4 2582.74   82.29   1
  -1   2   4 2721.73   82.79   1
   0  -2   4  426.76   14.80   1
   0  -2  -4  402.56   14.30   1
   0   2  -4  410.26   14.70   1
   0   2   4  421.26   14.30   1
   1  -2   4 1613.04   50.89   1
   1   2   4 1610.24   50.69   1
  -2  -2  -4  77.692   3.700   1
  -2  -2  -4  75.892   5.199   1
  -2   2  -4  86.891   5.399   1
  -2   2  -4  79.492   3.800   1
   2   2   4  85.591   3.700   1
  -3  -2  -4  128.69    7.80  -1
   3   2   4  129.79    5.60  -1
  -3   2  -4  138.59    8.10  -1
  -3   2  -4  127.09    5.80  -1
  -4  -2  -4  267.97   12.50   1
  -4   2  -4  265.27    9.90   1
  -4   2  -4  274.17   12.70   1
  -5  -3   4  395.26   15.30   1
  -5   3   4  391.56   13.10   1
  -4  -3   4  143.09    7.90   1
  -4  -3   4  130.39    6.00   1
  -4   3   4  131.69    6.20   1
  -3  -3   4  51.595   3.300   1
   3   3  -4  56.494   3.600   1
  -3   3   4  54.195   3.400   1
  -2  -3   4  493.85   14.30   1
  -2   3   4  476.65   14.20   1
   2   3  -4  489.25   15.20   1
  -1  -3   4 1894.11   60.69   1
  -1   3   4 2086.59   60.09   1
  -1   3   4 1871.91   59.49   1
   0  -3  -4 9459.85  291.27   1
   0  -3   4 9999.00  292.07   1
   0   3   4 9663.43  291.27   1
   1  -3   4  46.695   3.600   1
   1   3   4  41.096   3.300   1
  -2  -3  -4  279.87   11.20   1
   2   3   4  293.17    9.40   1
  -2   3  -4  293.47    9.50   1
  -2   3  -4  292.37   11.40   1
  -3  -3  -4  441.56   16.80   1
  -3   3  -4  476.55   17.30   1
   3   3   4  451.05   12.40   1
  -3   3  -4  467.35   14.60   1
   3   3   4  418.56   14.20   1
  -4  -3  -4  52.495   6.099   1
  -4   3  -4  53.095   6.399   1
   4   3   4  45.495   3.600   1
  -4   3  -4  43.796   3.700   1
  -5  -4   4  95.190   6.699   1
  -5   4   4  105.29    5.20   1
  -4  -4   4  25.997   3.000   1
  -4  -4   4  23.198   3.800   1
  -4   4   4  27.997   3.200   1
  -3  -4   4  118.99    5.10   1
   3   4  -4  122.49    5.20   1
  -3   4   4  120.29    5.20   1
   3   4  -4  113.29    5.50   1
  -2  -4   4  400.26   11.70   1
   2   4  -4  399.16   12.70   1
   2   4  -4  365.36   11.90   1
  -2   4   4  381.96   11.60   1
  -1  -4   4  702.03   24.60   1
  -1   4   4  762.92   23.70   1
  -1   4   4  740.03   23.20   1
   0  -4  -4 3511.05  105.69   1
   0  -4   4 3367.76  106.49   1
   0   4   4 3565.14  105.59   1
   1  -4   4  336.07   13.40   1
  -1   4  -4  341.27   12.20   1
   1   4   4  370.76   13.20   1
   1   4   4  351.36    9.30   1
   1   4   4  372.36   10.80   1
  -2  -4  -4  795.52   25.30   1
  -2   4  -4  781.52   23.10   1
   2   4   4  828.92   19.90   1
   2   4   4  791.22   23.20   1
  -2   4  -4  824.72   25.50   1
  -3  -4  -4 1461.15   44.10   1
  -3   4  -4 1401.06   43.90   1
  -3   4  -4 1461.85   40.70   1
   3   4   4 1409.16   40.80   1
   3   4   4 1472.05   34.80   1
  -4  -4  -4  576.84   21.60   1
   4   4   4  612.94   18.80   1
  -4   4  -4  607.04   18.90   1
  -4   4  -4  608.34   21.70   1
  -5  -5   4  82.892   6.299   1
  -5   5   4  85.391   4.700   1
  -4  -5   4  305.17   13.00  -1
  -4   5   4  316.97   11.20  -1
  -3  -5   4  696.63   21.10   1
  -3   5   4  708.83   21.40   1
   3   5  -4  768.92   22.60   1
   3   5  -4  739.83   21.70   1
  -2  -5   4  817.12   23.10   1
  -2   5   4  794.82   23.00   1
   2   5  -4  866.31   24.50   1
   2   5  -4  800.62   23.70   1
  -1  -5   4 1361.76   42.70   1
  -1   5   4 1295.57   40.90   1
   0  -5  -4 1930.91   59.29   1
   0  -5   4 1847.02   60.29   1
   0   5   4 2005.30   59.19   1
   1  -5   4 2584.24   81.99   1
   1   5   4 2641.24   71.89   1
  -1   5  -4 2634.54   73.99   1
   1   5   4 2687.33   81.69   1
   1   5   4 2677.93   60.69   1
  -2  -5  -4  38.896   4.300  -1
   2   5   4  36.496   2.400  -1
  -2   5  -4  37.596   2.700  -1
   2   5   4  36.996   2.400  -1
  -2   5  -4  43.996   4.500  -1
  -3  -5  -4 1538.45   44.50   1
  -3   5  -4 1443.16   44.00   1
   3   5   4 1421.76   41.00   1
  -3   5  -4 1425.06   40.80   1
   3   5   4 1401.26   34.80   1
  -4  -5  -4  322.97   14.10   1
  -4   5  -4  327.87   11.60   1
   4   5   4  335.87   11.40   1
  -5  -6   4  375.56   14.70   1
  -5   6   4  368.76   12.40   1
  -4  -6   4  142.89    8.20   1
  -4   6   4  135.89    6.40   1
  -3   6   4  26.497   2.800   1
   3   6  -4  27.397   2.900   1
   3   6  -4  23.898   2.600   1
  -2  -6   4  130.29    5.10   1
   2   6  -4  139.49    5.50   1
   2   6  -4  141.59    5.90   1
  -2   6   4  134.29    5.20   1
  -1  -6   4  735.73   24.70   1
   1   6  -4  702.93   20.90   1
   1   6  -4  702.63   21.40   1
   0  -6   4  322.47   12.60   1
   1  -6   4 1683.83   51.89   1
   1   6   4 1660.13   38.00   1
   1   6   4 1539.35   51.19   1
   1   6   4 1672.43   44.90   1
  -1   6  -4 1574.84   46.60   1
  -2  -6  -4  209.98    9.30   1
  -2   6  -4  212.38    9.40   1
  -2   6  -4  214.38    7.80   1
   2   6   4  220.38    7.60   1
   2   6   4  213.28    6.80   1
  -3  -6  -4  232.38   11.00   1
   3   6   4  236.08    8.60   1
  -3   6  -4  220.58   10.80   1
   3   6   4  243.58    7.80   1
  -3   6  -4  244.18    9.10   1
  -4  -6  -4  444.26   17.30   1
  -4   6  -4  456.05   14.60   1
   4   6   4  421.46   14.30   1
  -5  -7   4  40.696   4.800   1
  -5   7   4  32.497   3.200   1
  -4  -7   4  30.197   4.900   1
  -4   7   4  25.097   3.100   1
   4   7  -4  24.598   2.800   1
  -3   7   4  320.17   10.80   1
   3   7  -4  328.87   11.50   1
   3   7  -4  307.67   11.00   1
  -2   7   4  27.697   2.300   1
   2   7  -4  26.897   2.500   1
   2   7  -4  27.497   2.800   1
   1   7  -4  668.43   20.10   1
   1   7  -4  688.23   20.60   1
   0  -7   4  128.19    6.80   1
   0   7   4  147.89    4.60   1
  -1   7  -4  568.94   18.70   1
  -1   7  -4  601.34   17.30   1
   1   7   4  589.14   17.30   1
   1   7   4  609.94   15.00   1
  -2  -7  -4  254.47   10.50   1
   2   7   4  249.08    8.60   1
  -2   7  -4  248.08    8.80   1
   2   7   4  244.48    7.70   1
  -3  -7  -4  29.897   4.700   1
  -3   7  -4  32.797   3.300   1
   3   7   4  34.197   3.100   1
   3   7   4  30.597   2.700   1
  -4  -7  -4  107.49    7.50   1
   4   7   4  102.89    5.10   1
  -4   7  -4  114.69    5.50   1
  -4  -8   4  216.98   10.70   1
   4   8  -4  219.78    8.60   1
  -4   8   4  233.08    8.80   1
   3   8  -4  416.46   14.30   1
   3   8  -4  419.96   14.00   1
  -3   8   4  424.36   13.50   1
   2   8  -4  71.893   4.200   1
   2   8  -4  72.893   4.000   1
   1   8  -4  786.72   24.70   1
   1   8  -4  841.32   19.90   1
  -1   8   4  843.62   20.10   1
   1   8  -4  859.51   24.50   1
   0  -8   4  888.41   31.00   1
   0   8   4  954.60   22.30   1
   0   8  -4  947.71   22.10   1
   0   8  -4  870.51   27.20   1
   0   8  -4  945.21   26.80   1
   1   8   4  350.86    9.40   1
  -1   8  -4  324.57   10.60   1
   1   8   4  338.27   10.60   1
  -2   8  -4  846.92   25.10   1
   2   8   4  881.11   25.10   1
   2   8   4  847.42   21.50   1
  -3  -8  -4  457.05   17.30   1
   3   8   4  441.16   12.60   1
  -3   8  -4  447.76   14.80   1
  -4  -8  -4  375.26   15.10   1
  -4   8  -4  358.46   12.50   1
   4   8   4  395.36   12.60   1
  -4  -9   4  36.096   4.999   1
   4   9  -4  31.997   3.100   1
  -4   9   4  29.797   3.300   1
   3   9  -4  138.59    6.40   1
  -3   9   4  138.89    6.10   1
   3   9  -4  146.49    6.60   1
   2   9  -4  720.63   22.50   1
   2   9  -4  770.72   23.00   1
   1   9  -4  67.493   3.900   1
  -1   9   4  62.194   2.900   1
   1   9  -4  64.194   4.000   1
   1   9  -4  65.593   2.900   1
   0   9   4  344.27    9.60   1
   0   9  -4  356.36   11.70   1
   0   9  -4  351.16    9.50   1
  -1   9  -4  257.77    8.80   1
   1   9   4  266.67    7.90   1
   1   9   4  260.97    8.70   1
  -1   9  -4  259.47    9.20   1
  -2   9  -4  217.18    8.40   1
   2   9   4  222.38    8.10   1
   2   9   4  229.78    7.30   1
  -3  -9  -4  42.996   5.699   1
   3   9   4  34.097   2.900   1
   3   9   4  33.497   3.200   1
  -3   9  -4  28.997   3.300   1
  -4   9  -4  60.494   4.000   1
   4   9   4  62.194   3.700   1
  -4 -10   4  285.67   12.50   1
   4  10  -4  297.27   10.40   1
  -4  10   4  278.47   10.20   1
   3  10  -4  129.79    6.20   1
   2  10  -4  82.492   4.600   1
   2  10  -4  85.191   4.600   1
   1  10  -4  299.57   10.30  -1
   1  10  -4  283.97    8.10  -1
  -1  10   4  291.27    8.30  -1
   0  10  -4  100.79    4.20   1
   0  10   4  97.690   4.000   1
   0  10  -4  102.79    5.00   1
   1  10   4  416.26   11.50   1
  -1  10  -4  416.66   13.10   1
   1  10   4  420.96   13.00   1
   2  10   4  357.26   11.60   1
   2  10   4  340.27   10.20   1
  -2  10  -4  337.37   11.80   1
  -3  10  -4  17.898   2.700   1
   3  10   4  12.399   2.000   1
   3  10   4  18.798   2.500   1
  -4 -11   4  358.86   14.30   1
   4  11  -4  347.57   12.10   1
  -3 -11   4  64.594   5.499   1
   3  11  -4  55.894   4.100   1
   2  11  -4  92.091   4.999   1
   2  11  -4  92.691   5.099   1
   1  11  -4  23.998   2.800   1
  -1  11   4  25.597   2.300   1
   1  11  -4  25.397   2.200   1
   0  11   4  275.57    8.30   1
   0  11  -4  286.97    8.30   1
   0  11  -4  278.87   10.10   1
   1  11   4  491.45   15.20  -1
   1  11   4  496.25   13.40  -1
   2  11   4  174.68    6.40   1
  -2  11  -4  171.38    7.20   1
   2  11   4  170.78    6.90   1
   3  11   4  126.19    5.70  -1
  -3  11  -4  129.09    6.20  -1
   3  11   4  127.49    5.40  -1
  -4 -12   4  12.599   3.700   1
   4  12  -4  23.898   2.700   1
  -3 -12   4  88.991   6.399   1
   3  12  -4  81.092   4.900   1
   2  12  -4  83.792   4.999   1
   1  12  -4  52.895   3.100   1
  -1  12   4  53.895   3.100   1
   1  12  -4  53.895   4.000   1
   0  12   4  109.39    4.70   1
   0  12  -4  121.29    5.90   1
   0  12  -4  129.59    5.10   1
   1  12   4  585.84   18.20  -1
   1  12   4  625.24   16.20  -1
   2  12   4  104.69    4.90  -1
  -2  12  -4  110.79    5.50  -1
   2  12   4  101.39    5.00  -1
  -3  12  -4  48.995   3.900   1
   3  12   4  46.595   3.300   1
   3  12   4  49.095   3.400   1
   3  13  -4  164.38    7.30   1
   2  13  -4  767.42   23.90   1
  -1  13   4  472.05   12.80   1
   1  13  -4  462.65   15.60   1
   1  13  -4  459.55   12.50   1
   0  13   4  135.19    5.20   1
   0  13  -4  131.99    6.30   1
   1  13   4  350.36   10.50   1
   2  13   4  694.33   18.10   1
   2  13   4  670.53   20.80   1
   3  13   4  135.79    5.40   1
   3  14  -4  157.18    7.00   1
   2  14  -4  164.98    7.50   1
   1  14  -4  89.891   4.500  -1
  -1  14   4  89.391   4.200  -1
   1  14  -4  94.891   5.399  -1
   0  14   4  585.84   15.80   1
   1  14   4 1359.06   33.30   1
   2  14   4  407.96   13.50   1
   2  14   4  416.26   12.00   1
   3  15  -4  26.897   3.200   1
   2  15  -4  171.88    7.70   1
   1  15  -4  343.67   10.40   1
   1  15  -4  362.96   12.70   1
  -1  15   4  356.36   10.40   1
   0  15   4 2798.32   65.49   1
   1  15   4  306.77    9.60   1
   2  15   4  17.598   2.400   1
   2  15   4  13.999   2.200   1
   2  16  -4  150.28    6.90   1
  -1  16   4  27.597   2.700   1
   1  16  -4  22.798   3.000   1
   0  16   4  95.990   4.600   1
   1  16   4  111.49    4.90   1
   2  16   4  10.999   2.000   1
   2  17  -4  356.26   12.30   1
  -1  17   4  15.398   2.300   1
   0  17   4  81.092   4.100   1
   1  17   4  24.498   2.500   1
  -1  18   4  68.793   3.700  -1
   0  18   4  10.799   2.000   1
   1  18   4  102.39    4.40   1
  -5   0   5  35.396   3.400   1
  -4   0   5  606.34   18.50   1
  -4   0   5  572.34   20.20   1
   3   0  -5  159.58    6.60   1
  -3   0   5  149.99    6.10   1
  -2   0   5  942.81   26.10   1
   2   0  -5  926.31   27.40   1
  -1   0   5 2382.16   73.79  -1
   0   0   5  13.199   2.200   1
  -1   0  -5 1232.88   36.30   1
  -2   0  -5  91.491   4.400   1
  -2   0  -5  102.39    6.40   1
   2   0   5  105.39    4.60   1
  -3   0  -5  0.6999  1.5998  -1
  -3   0  -5  4.4995  3.1997  -1
  -4   0  -5  35.596   5.699   1
  -5  -1   5  49.095   5.299   1
  -5  -1   5  54.195   3.900   1
  -5   1   5  52.195   3.900   1
  -4  -1   5  253.97    9.60   1
  -4  -1   5  281.97   11.50   1
  -4   1   5  245.18   10.90   1
  -4   1   5  258.77    9.60   1
  -3  -1   5  111.39    5.00   1
   3  -1  -5  115.09    5.30   1
   3   1  -5  112.09    5.40   1
  -3   1   5  112.39    5.00   1
   2  -1  -5  323.57   10.70   1
  -2  -1   5  317.17   10.00   1
  -2   1   5  317.87   10.00   1
   2   1  -5  316.67   10.90   1
  -1  -1   5 3338.77  102.59   1
  -1   1   5 3344.77  102.29   1
   0  -1   5  757.82   25.00   1
   0   1   5  724.03   24.60   1
  -1  -1  -5 1316.87   40.90   1
  -1   1  -5 1406.46   41.10   1
   1   1   5 1497.85   39.30   1
   1   1   5 1423.96   45.50   1
  -2  -1  -5  538.65   16.10   1
  -2  -1  -5  519.55   18.50   1
  -2   1  -5  542.35   18.70   1
  -2   1  -5  535.95   16.20   1
   2   1   5  557.14   16.40   1
  -3  -1  -5  221.38   10.80   1
  -3  -1  -5  220.38    8.30   1
  -3   1  -5  216.08    8.40   1
  -3   1  -5  216.08   10.90   1
  -4  -1  -5  101.29    7.60   1
  -4   1  -5  109.49    5.60   1
  -4   1  -5  110.79    7.80   1
  -5  -2   5  1.0999  1.7998  -1
  -5  -2   5  1.2999  3.2997  -1
  -5   2   5  -2.000   1.700  -1
  -4  -2   5  147.89    6.70   1
  -4  -2   5  155.98    8.20   1
  -4   2   5  148.99    6.60   1
  -3  -2   5  588.04   17.30   1
   3  -2  -5  567.74   17.70   1
  -3   2   5  556.24   17.20   1
   3   2  -5  576.94   18.20   1
   2  -2  -5 1009.70   29.20   1
  -2  -2   5 1019.00   28.20   1
  -2   2   5  998.80   28.10   1
   2   2  -5 1011.20   29.60   1
  -1   2   5  918.81   29.90   1
   0  -2   5 1839.22   58.99   1
   0   2   5 1910.21   58.49   1
  -1  -2  -5 2353.56   68.29   1
   1   2   5 2459.25   66.19   1
  -1   2  -5 2451.65   68.49   1
   1   2   5 2424.96   75.59   1
  -2  -2  -5  142.79    7.50   1
  -2  -2  -5  138.29    5.50   1
  -2   2  -5  142.79    5.70   1
   2   2   5  139.09    5.60   1
  -2   2  -5  139.29    7.60   1
  -3  -2  -5  449.06   17.30   1
  -3   2  -5  465.55   14.70   1
   3   2   5  415.36   14.30   1
  -3   2  -5  463.55   17.50   1
  -4  -2  -5  134.69    8.50   1
  -4   2  -5  137.49    6.30   1
  -4   2  -5  135.09    8.60   1
  -5  -3   5  43.096   4.999   1
  -5   3   5  44.396   3.600   1
  -4  -3   5  279.27   12.10   1
  -4  -3   5  285.37   10.20   1
  -4   3   5  281.17   10.30   1
  -3  -3   5  697.83   20.50   1
   3   3  -5  683.53   21.60   1
  -3   3   5  694.63   20.40   1
  -2  -3   5  352.46   10.80   1
   2   3  -5  346.97   11.00   1
  -2   3   5  346.57   10.70   1
   2   3  -5  341.67   11.70   1
  -1  -3   5  205.08    9.20   1
  -1   3   5  212.38    8.60   1
   1   3  -5  217.88    8.10   1
   0  -3   5 3903.31  122.09   1
   0   3   5 4065.79  121.29   1
  -1  -3  -5  958.30   28.80   1
   1   3   5  985.20   27.00   1
  -1   3  -5  959.30   28.90   1
   1   3   5  917.61   31.60   1
  -2  -3  -5  397.56   15.10  -1
   2   3   5  425.26   13.00  -1
  -2   3  -5  420.06   15.40  -1
  -2   3  -5  407.96   13.00  -1
  -3  -3  -5  270.47   12.30   1
   3   3   5  260.07    8.50   1
  -3   3  -5  269.47   12.20   1
   3   3   5  271.87    9.70   1
  -3   3  -5  271.17    9.90   1
  -4  -3  -5  0.6999  3.5996   1
  -4   3  -5  1.1999  3.6996   1
  -4   3  -5  1.1999  1.9998   1
  -5  -4   5  22.098   4.100   1
  -5   4   5  26.297   3.000   1
  -4  -4   5  359.36   14.20  -1
  -4  -4   5  323.77   11.70  -1
  -4   4   5  365.86   12.20  -1
  -3  -4   5  705.13   20.50   1
   3   4  -5  713.53   21.90   1
   3   4  -5  686.73   20.80   1
  -3   4   5  681.53   20.50   1
  -2  -4   5  94.791   4.100   1
  -2   4   5  93.091   4.100   1
   2   4  -5  90.491   4.300   1
   2   4  -5  95.490   4.900   1
  -1   4   5  600.74   20.30   1
   1   4  -5  616.34   18.80   1
   0  -4   5  439.36   16.10   1
   0   4  -5  416.66   14.00   1
   0   4   5  424.06   15.00   1
  -1  -4  -5  942.51   29.40   1
  -1   4  -5  988.20   29.60   1
   1   4   5 1036.00   27.70   1
   1   4   5  952.50   23.50   1
  -2  -4  -5  5.3995  2.4997   1
   2   4   5  5.6994  1.3999   1
   2   4   5  3.5996  1.1999   1
  -2   4  -5  4.8995  1.3999   1
  -2   4  -5  4.0996  2.3998   1
  -3  -4  -5  160.18    8.90   1
  -3   4  -5  150.98    8.80   1
   3   4   5  145.49    5.80   1
  -3   4  -5  146.69    6.60   1
   3   4   5  146.39    6.30   1
  -4  -4  -5  51.595   5.699  -1
  -4   4  -5  50.995   3.900  -1
  -4   4  -5  55.294   6.399  -1
  -5  -5   5  13.399   3.800   1
  -5   5   5  14.499   2.400   1
  -4  -5   5  217.18   10.40   1
  -4  -5   5  212.98    8.30   1
  -4   5   5  225.78    8.70   1
  -3  -5   5  127.39    5.50   1
   3   5  -5  125.29    6.10   1
  -3   5   5  125.59    5.50   1
   3   5  -5  129.19    5.60   1
  -2  -5   5  269.37    8.90  -1
   2   5  -5  286.07   10.00  -1
   2   5  -5  262.87    9.30  -1
  -2   5   5  280.67    8.90  -1
   1   5  -5 1354.16   38.30   1
   1   5  -5 1298.67   37.30   1
   0  -5   5  471.45   17.80   1
   0   5   5  472.55   12.10   1
   0   5  -5  481.45   15.60   1
   0   5   5  493.75   16.60   1
  -1  -5  -5  37.596   3.900   1
   1   5   5  38.896   2.300   1
   1   5   5  42.296   2.400   1
  -1   5  -5  39.596   3.700   1
  -2  -5  -5  150.38    7.90   1
   2   5   5  153.28    5.60   1
  -2   5  -5  166.98    8.30   1
  -2   5  -5  154.38    6.30   1
   2   5   5  155.58    6.00   1
  -3  -5  -5  437.66   17.20   1
  -3   5  -5  449.16   14.60   1
   3   5   5  461.25   12.70   1
   3   5   5  420.86   14.20   1
  -3   5  -5  430.66   16.90   1
  -4  -5  -5  2.8997  3.4997   1
  -4   5  -5  2.4997  1.9998   1
  -5  -6   5  42.196   4.900   1
  -5   6   5  44.496   3.600   1
  -4  -6   5  575.84   20.70  -1
  -4   6   5  589.24   18.30  -1
  -3  -6   5  360.96   12.10   1
   3   6  -5  394.26   13.40   1
   3   6  -5  382.66   12.70   1
  -3   6   5  387.46   12.50   1
  -2  -6   5  378.26   11.90   1
   2   6  -5  403.76   13.30   1
  -2   6   5  385.16   11.90   1
   2   6  -5  391.66   12.60   1
   1   6  -5  71.893   3.900   1
   1   6  -5  72.293   4.400   1
   0   6  -5  338.97   12.10   1
   0   6   5  367.06    9.40   1
  -1   6  -5  945.31   28.70   1
   1   6   5  944.81   23.00   1
   1   6   5  940.41   26.70   1
  -2  -6  -5  151.18    8.10   1
  -2   6  -5  150.68    8.00   1
  -2   6  -5  155.18    6.40   1
   2   6   5  145.29    5.90   1
   2   6   5  153.18    5.60   1
  -3  -6  -5  91.691   6.999   1
   3   6   5  92.691   4.700   1
  -3   6  -5  91.891   6.899   1
  -3   6  -5  87.491   4.999   1
   3   6   5  88.891   4.500   1
  -4  -6  -5  20.298   4.500   1
  -4   6  -5  22.998   2.900   1
   4   6   5  27.497   2.800   1
  -4  -7   5  102.39    7.10   1
  -4   7   5  107.69    5.50   1
   3   7  -5  51.895   3.700   1
   3   7  -5  48.595   3.900   1
  -3   7   5  52.395   3.600   1
   2   7  -5  661.93   20.50   1
  -2   7   5  645.34   19.00   1
   2   7  -5  656.43   19.90   1
   1   7  -5  437.16   14.00   1
  -1   7   5  437.96   11.20   1
   1   7  -5  443.76   14.60   1
   0   7  -5  394.26   13.20   1
   0   7   5  381.76   10.30   1
  -1   7  -5  39.896   2.800  -1
   1   7   5  43.796   2.600  -1
   1   7   5  43.296   2.600  -1
  -1   7  -5  40.196   4.000  -1
  -2  -7  -5  80.292   6.199   1
   2   7   5  81.392   4.000   1
  -2   7  -5  79.992   4.300   1
   2   7   5  74.493   3.900   1
  -2   7  -5  75.792   5.799   1
  -3  -7  -5  4.7995  3.3997   1
  -3   7  -5  5.5994  2.0998   1
   3   7   5  4.9995  1.5998   1
   3   7   5  3.9996  1.5998   1
  -4  -7  -5  62.994   6.099   1
  -4   7  -5  57.394   4.000   1
   4   7   5  66.393   3.900   1
  -4  -8   5  29.897   4.999   1
   4   8  -5  15.498   2.300   1
  -4   8   5  18.198   2.700   1
   3   8  -5  311.67   11.40   1
   3   8  -5  304.97   11.00   1
  -3   8   5  303.07   10.50   1
   2   8  -5 1009.60   30.80   1
   2   8  -5 1058.29   30.30   1
   1   8  -5 1806.32   49.40   1
  -1   8   5 1705.63   40.70   1
   1   8  -5 1744.33   49.99   1
   0   8   5  986.20   23.60   1
   0   8  -5  934.11   29.10   1
   0   8  -5 1004.40   28.50   1
  -1   8  -5 1000.50   28.40   1
  -1   8  -5  989.70   30.40   1
   1   8   5  986.90   24.50   1
   1   8   5 1022.60   28.50   1
   2   8   5  2.3998  1.1999   1
   2   8   5  1.5998  1.4999   1
  -2   8  -5  1.4999  1.5998   1
  -3  -8  -5  905.21   29.80   1
   3   8   5  924.61   23.20   1
   3   8   5  907.21   26.80   1
  -3   8  -5  881.51   26.90   1
   4   8   5  300.97   10.50   1
  -4   8  -5  312.57   10.60   1
  -4  -9   5  31.097   4.700   1
  -4   9   5  19.798   2.800   1
   4   9  -5  29.697   3.100   1
   3   9  -5  265.77   10.10   1
   3   9  -5  252.77    9.70   1
   2   9  -5  397.46   13.40   1
   2   9  -5  398.06   13.70   1
   1   9  -5  331.07   11.20   1
  -1   9   5  317.37    8.80   1
   1   9  -5  311.77   11.40   1
   0   9  -5 1154.78   32.10   1
   0   9  -5 1039.70   32.50   1
   0   9   5 1102.79   26.50   1
   1   9   5  85.691   3.900   1
  -1   9  -5  82.892   4.200   1
   1   9   5  79.992   3.800   1
   2   9   5  256.57    9.20   1
  -2   9  -5  273.17    9.70   1
   2   9   5  257.17    8.40   1
  -3   9  -5  392.06   13.40   1
   3   9   5  396.56   13.10   1
   3   9   5  389.86   11.60   1
  -4 -10   5  327.47   13.70   1
   4  10  -5  326.17   11.40   1
   3  10  -5  3.7996  1.7998   1
   3  10  -5  6.4993  2.1998   1
   2  10  -5  175.28    7.70   1
   2  10  -5  179.88    7.50   1
   1  10  -5  817.12   24.50   1
  -1  10   5  807.62   19.90   1
   1  10  -5  797.92   24.70   1
   0  10  -5  268.47    9.80   1
   0  10   5  256.77    7.90   1
   1  10   5  255.37    8.60   1
  -1  10  -5  246.08    9.30   1
   1  10   5  249.68    7.90   1
  -1  10  -5  250.77    8.90   1
   2  10   5  953.90   28.60   1
  -2  10  -5 1025.20   28.70   1
   2  10   5  955.80   24.70   1
   3  10   5  21.698   2.500   1
   3  10   5  24.298   2.800   1
  -3  10  -5  32.797   3.500   1
  -4 -11   5  38.296   5.099   1
   4  11  -5  39.796   3.400   1
   3  11  -5  16.498   2.600  -1
   3  11  -5  27.097   3.400  -1
   2  11  -5  370.96   12.90   1
   2  11  -5  361.06   12.90   1
  -1  11   5  361.46   10.50   1
   1  11  -5  400.06   13.30   1
   0  11   5  401.96   11.40   1
   0  11  -5  416.56   13.90   1
  -1  11  -5  95.990   4.800  -1
   1  11   5  93.391   4.400  -1
   1  11   5  95.490   4.400  -1
  -2  11  -5  319.27   11.00   1
   2  11   5  297.77   10.60   1
   2  11   5  308.47    9.60   1
   3  11   5  51.295   3.500   1
   3  11   5  45.795   3.500   1
  -3  11  -5  48.195   3.800   1
   4  12  -5  46.895   3.500   1
  -3 -12   5  60.594   5.499   1
   3  12  -5  59.694   4.300   1
   2  12  -5  264.87   10.30  -1
  -1  12   5  0.5000  1.0999   1
   1  12  -5  1.6998  1.6998   1
   0  12  -5  30.497   3.300   1
   0  12   5  27.097   2.600   1
   1  12   5  103.09    4.80   1
  -2  12  -5  157.78    6.80   1
   2  12   5  155.98    6.50   1
   2  12   5  147.19    6.10   1
   3  12   5  130.89    5.40   1
   3  12   5  140.39    5.90   1
  -3  12  -5  125.19    6.00   1
   3  13  -5  184.38    7.90   1
   2  13  -5  420.06   14.60   1
   1  13  -5  693.03   21.90   1
  -1  13   5  695.13   17.90   1
   0  13  -5  314.17   11.50   1
   0  13   5  314.07    9.50   1
   1  13   5  236.28    8.00  -1
   2  13   5  196.78    7.20   1
   2  13   5  210.08    7.90   1
   3  14  -5  81.592   4.800   1
   2  14  -5  42.396   3.900   1
   1  14  -5  567.54   18.50   1
  -1  14   5  564.54   15.10   1
   0  14   5  526.35   14.50   1
   1  14   5  411.36   12.00   1
   2  14   5  157.08    6.50   1
   2  14   5  157.08    6.10   1
   3  15  -5  93.991   4.999   1
   2  15  -5  75.892   4.900  -1
   1  15  -5  169.68    7.70   1
  -1  15   5  174.48    6.20   1
   0  15   5  259.47    8.40   1
   1  15   5  8.2992  1.8998   1
   2  15   5  6.7993  1.8998   1
   2  16  -5  87.291   5.099   1
   1  16  -5  523.85   17.20   1
  -1  16   5  525.15   14.20   1
   0  16   5  526.55   14.50   1
   1  16   5  35.096   3.000   1
  -1  17   5  150.58    5.60   1
   0  17   5  36.296   3.000   1
   1  17   5  60.094   3.500   1
   0  18   5  97.290   4.300   1
  -5   0   6  43.096   3.500   1
  -4   0   6  0.7999  2.5997   1
  -4   0   6  1.1999  1.5998   1
   3   0  -6  21.398   2.800   1
  -3   0   6  16.098   2.200   1
  -2   0   6  393.26   12.00  -1
   2   0  -6  386.46   13.00  -1
  -1   0   6  110.29    4.40   1
  -1   0   6  111.59    6.30   1
   1   0  -6  105.49    5.30   1
   0   0  -6  2.9997  1.6998   1
   0   0   6  1.6998  1.5998   1
  -1   0  -6  1.6998  1.8998   1
  -2   0  -6  451.15   14.30   1
  -2   0  -6  462.55   17.00   1
  -3   0  -6  173.88    9.70   1
  -3   0  -6  155.98    7.00   1
  -4   0  -6  458.75   17.60   1
  -5  -1   6  55.194   5.799   1
  -5  -1   6  34.297   3.400   1
  -5   1   6  43.996   3.500   1
  -4  -1   6  12.299   3.200   1
  -4  -1   6  14.799   2.400   1
  -4   1   6  14.599   2.500   1
  -4   1   6  13.699   3.300   1
   3  -1  -6  655.43   20.40   1
  -3  -1   6  655.03   19.50   1
  -3   1   6  653.73   19.50   1
   3   1  -6  648.74   20.60   1
  -2  -1   6 2355.56   61.09   1
   2  -1  -6 2230.98   63.19   1
  -2   1   6 2133.89   60.89   1
   2   1  -6 2300.37   63.49   1
  -1  -1   6 1481.55   46.50  -1
   1  -1  -6 1433.16   41.00  -1
  -1   1   6 1392.06   46.10  -1
  -1   1   6 1404.96   39.10  -1
   1   1  -6 1456.95   41.30  -1
   0  -1  -6 1437.26   40.80   1
   0   1   6 1391.56   45.40   1
   0   1  -6 1406.36   40.80   1
  -1  -1  -6  395.36   14.20   1
  -1   1  -6  402.96   14.30   1
  -2  -1  -6  44.396   3.100   1
  -2  -1  -6  46.895   4.900   1
  -2   1  -6  46.395   5.099   1
  -2   1  -6  43.396   3.200   1
  -3  -1  -6  411.86   14.10   1
  -3  -1  -6  424.06   17.10   1
  -3   1  -6  435.26   17.20   1
  -3   1  -6  448.86   14.30   1
  -4  -1  -6  7.4992  3.6996   1
  -4   1  -6  8.2992  3.7996   1
  -4   1  -6  12.599   2.700   1
  -5  -2   6  277.77   12.00   1
  -5  -2   6  292.77   10.20   1
  -5   2   6  287.97   10.20   1
  -4  -2   6  274.07    9.90   1
  -4  -2   6  258.07   11.50   1
  -4   2   6  269.97    9.90   1
   3  -2  -6  45.695   3.400  -1
  -3  -2   6  42.596   3.100  -1
  -3   2   6  42.696   3.100  -1
   3   2  -6  46.495   3.600  -1
  -2  -2   6 1692.93   44.90   1
   2  -2  -6 1644.94   46.30   1
   2   2  -6 1735.33   47.00   1
  -2   2   6 1572.04   44.60   1
   2   2  -6 1522.15   45.30   1
  -1   2   6 1658.53   45.40   1
  -1   2   6 1639.14   53.19   1
   1   2  -6 1732.43   48.00   1
   0  -2  -6  17.398   2.700   1
   0   2   6  13.599   2.600   1
   0   2  -6  14.299   2.500   1
  -1  -2  -6  335.37   12.90   1
  -1   2  -6  364.06   13.20   1
   1   2   6  369.66   11.40   1
  -2  -2  -6  66.693   5.599   1
  -2  -2  -6  67.993   3.800   1
  -2   2  -6  66.293   3.900   1
  -2   2  -6  70.493   5.699   1
   2   2   6  63.094   3.700   1
  -3  -2  -6  29.297   5.099  -1
  -3   2  -6  33.597   5.299  -1
   3   2   6  29.297   3.100  -1
  -3   2  -6  36.096   3.500  -1
  -4  -2  -6  218.68   10.90   1
  -4   2  -6  225.78    8.50   1
  -4   2  -6  208.68   10.60   1
  -5  -3   6  42.996   5.099   1
  -5  -3   6  42.696   3.600   1
  -5   3   6  55.494   3.700   1
  -4  -3   6  616.94   19.60   1
  -4  -3   6  645.94   22.20   1
  -4   3   6  656.23   19.90   1
  -3  -3   6  226.58    8.30   1
   3   3  -6  240.58    9.30   1
  -3   3   6  222.28    8.30   1
  -2  -3   6  290.67    9.60   1
  -2   3   6  296.87    9.50   1
   2   3  -6  283.57    9.80   1
   2   3  -6  305.17   10.80   1
   1   3  -6  114.39    5.70   1
  -1   3   6  119.09    4.50   1
   0  -3  -6 1153.78   34.30   1
   0   3  -6 1163.08   34.60   1
   0   3   6 1160.68   38.10   1
   0   3   6 1221.68   27.70   1
  -1  -3  -6  319.37   12.00  -1
  -1   3  -6  322.87   12.10  -1
   1   3   6  315.77   10.30  -1
  -2  -3  -6  130.99    7.90   1
  -2   3  -6  137.59    8.00   1
  -2   3  -6  134.09    5.90   1
   2   3   6  140.69    5.80   1
  -3  -3  -6 1703.73   50.59   1
   3   3   6 1654.03   39.80   1
  -3   3  -6 1647.74   50.29   1
  -3   3  -6 1580.64   46.20   1
  -4  -3  -6  159.88    9.00   1
  -4   3  -6  151.18    8.80   1
  -4   3  -6  149.99    6.60   1
  -5  -4   6  9.2991  3.6996   1
  -5   4   6  9.2991  2.2998   1
  -4  -4   6  16.398   2.700   1
  -4  -4   6  8.6991  2.9997   1
  -4   4   6  7.7992  1.9998   1
  -3  -4   6  319.77   10.90   1
  -3   4   6  340.27   11.00   1
   3   4  -6  310.77   11.80   1
  -2  -4   6  694.23   19.50   1
  -2   4   6  653.63   19.30   1
   2   4  -6  642.24   20.80   1
   2   4  -6  673.43   20.00   1
   1   4  -6  698.53   21.20   1
  -1   4   6  657.63   19.10   1
   0   4   6 1113.69   27.00   1
   0   4  -6 1176.18   34.00   1
  -1  -4  -6  795.42   24.90   1
  -1   4  -6  802.02   25.10   1
   1   4   6  777.12   19.60   1
   1   4   6  793.32   23.00   1
  -2  -4  -6  5.5994  2.8997   1
   2   4   6  5.2995  1.5998   1
  -2   4  -6  2.8997  2.6997   1
  -2   4  -6  4.0996  1.4999   1
   2   4   6  3.3997  1.2999   1
  -3  -4  -6  287.07   12.90   1
  -3   4  -6  265.97   10.10   1
   3   4   6  264.07    9.90   1
  -3   4  -6  266.37   12.40   1
   3   4   6  268.57    8.90   1
  -4  -4  -6  148.29    8.50   1
  -4   4  -6  112.99    7.90   1
  -4   4  -6  140.69    6.20   1
  -5  -5   6  28.597   4.600   1
  -5   5   6  26.897   3.100   1
  -4  -5   6  105.09    5.40   1
  -4  -5   6  107.39    7.20   1
  -4   5   6  111.09    5.60   1
  -3  -5   6  259.67    9.20   1
  -3   5   6  262.87    9.30   1
   3   5  -6  255.87    9.40   1
   3   5  -6  253.17   10.20   1
  -2  -5   6  60.994   3.500   1
  -2   5   6  60.494   3.400   1
   2   5  -6  61.094   4.300   1
   2   5  -6  63.094   3.700   1
   1   5  -6  750.03   23.10   1
   1   5  -6  827.62   24.30   1
   0   5   6  97.790   3.900   1
   0   5   6  95.090   3.700   1
   0   5  -6  92.891   5.199   1
  -1  -5  -6  197.38    9.10   1
  -1   5  -6  207.18    9.20   1
   1   5   6  223.38    7.50   1
   1   5   6  214.38    6.70   1
  -2  -5  -6  298.67   12.80   1
  -2   5  -6  330.57   13.00   1
   2   5   6  292.37   10.30   1
   2   5   6  311.97    9.40   1
  -2   5  -6  291.27   10.40   1
  -3  -5  -6  282.47   13.00   1
   3   5   6  277.77    9.10   1
   3   5   6  296.07   10.30   1
  -3   5  -6  278.27   10.40   1
  -3   5  -6  267.57   12.50   1
  -4  -5  -6  325.97   13.70   1
  -4   5  -6  324.27   11.20   1
  -4  -6   6  44.896   5.399   1
  -4   6   6  45.095   3.800   1
  -3  -6   6  338.57   11.40   1
   3   6  -6  334.37   11.80   1
   3   6  -6  369.96   12.90   1
  -3   6   6  336.27   11.50   1
  -2   6   6  141.49    5.70   1
   2   6  -6  146.79    6.80   1
   2   6  -6  150.48    6.30   1
   1   6  -6  180.38    7.00  -1
   1   6  -6  183.18    7.80  -1
   0   6  -6  64.094   4.400   1
   0   6   6  63.494   3.100   1
   0   6   6  66.293   3.100   1
   1   6   6  206.98    7.20   1
  -1   6  -6  206.78    9.00   1
   1   6   6  193.98    6.50   1
  -2  -6  -6  344.27   14.10   1
  -2   6  -6  342.37   11.80   1
   2   6   6  348.97   11.70   1
  -2   6  -6  365.46   14.20   1
   2   6   6  352.16   10.50   1
  -3  -6  -6  196.08   10.40   1
   3   6   6  177.98    7.50   1
  -3   6  -6  196.08    8.00   1
  -3   6  -6  196.08   10.00   1
   3   6   6  183.58    7.00   1
  -4   6  -6  228.78    8.50   1
  -4  -7   6  361.26   14.80   1
  -4   7   6  360.66   12.40   1
  -3   7   6  157.38    6.60   1
   3   7  -6  151.88    7.20   1
   3   7  -6  149.49    6.70   1
   2   7  -6  233.88    9.30   1
   2   7  -6  220.88    8.60   1
   1   7  -6  154.88    7.10   1
   1   7  -6  154.38    6.50   1
   0   7   6 1393.06   33.60   1
   0   7  -6 1447.66   41.60   1
   1   7   6  431.16   12.00   1
  -1   7  -6  426.06   13.70   1
  -1   7  -6  443.56   15.60   1
   1   7   6  456.65   13.70   1
  -2  -7  -6  356.86   14.30   1
  -2   7  -6  364.76   14.10   1
   2   7   6  355.86   11.90   1
  -2   7  -6  356.56   12.10   1
   2   7   6  350.56   10.70   1
  -3  -7  -6  105.09    7.60   1
   3   7   6  107.79    5.10   1
   3   7   6  99.890   5.099   1
  -3   7  -6  103.89    5.50   1
  -4  -8   6  915.71   30.00   1
  -4   8   6  904.21   26.80   1
  -3   8   6  267.87    9.70   1
   3   8  -6  263.47   10.10   1
   3   8  -6  277.77   10.70   1
   2   8  -6  466.55   15.30   1
   2   8  -6  462.55   15.80   1
   1   8  -6 2318.97   66.79   1
   1   8  -6 2398.16   65.89   1
   0   8  -6  521.05   17.40   1
   0   8   6  518.75   13.60   1
   1   8   6  497.35   15.40  -1
  -1   8  -6  493.95   15.50  -1
  -1   8  -6  516.95   17.50  -1
   1   8   6  517.25   13.70  -1
   2   8   6  403.16   11.90   1
   2   8   6  404.76   13.30   1
  -2   8  -6  400.66   13.50   1
  -2   8  -6  420.86   15.50   1
  -3  -8  -6  265.57   12.30   1
   3   8   6  258.97    8.70   1
   3   8   6  273.17    9.80   1
  -3   8  -6  269.37   10.00   1
  -4  -9   6  48.795   5.399   1
   4   9  -6  43.996   3.700   1
  -4   9   6  43.196   3.900   1
   3   9  -6  303.17   11.10   1
   3   9  -6  299.67   11.40   1
   2   9  -6  246.88   10.00   1
   2   9  -6  253.97    9.70   1
   1   9  -6  359.96   13.10   1
   1   9  -6  385.56   12.90   1
  -1   9   6  362.96   10.00   1
   0   9  -6  138.79    6.80   1
   0   9  -6  137.29    6.30   1
   0   9   6  135.09    5.10   1
  -1   9  -6  7.9992  1.7998   1
   1   9   6  4.4995  1.2999   1
   1   9   6  3.6996  1.3999   1
  -2   9  -6  192.78    7.80  -1
   2   9   6  188.68    7.40  -1
   2   9   6  175.78    6.80  -1
   3   9   6  313.67   11.00   1
   3   9   6  306.17    9.70   1
  -3   9  -6  312.47   11.10   1
  -4 -10   6  57.794   5.599   1
   4  10  -6  44.696   3.600   1
   3  10  -6  9.5990  2.3998   1
   3  10  -6  11.799   2.500   1
   2  10  -6  9.8990  2.1998   1
   2  10  -6  10.499   2.300   1
  -1  10   6  444.76   12.00   1
   1  10  -6  452.95   15.20   1
   1  10  -6  460.05   15.50   1
   0  10  -6  44.296   3.800   1
   0  10   6  47.395   3.000   1
  -1  10  -6  568.34   18.30   1
  -1  10  -6  591.34   17.70   1
   1  10   6  569.24   15.50   1
   1  10   6  570.14   17.50   1
   2  10   6  542.05   17.00   1
   2  10   6  526.75   15.00   1
  -2  10  -6  547.85   17.20   1
  -3  10  -6  18.898   2.700   1
   3  10   6  23.498   2.700   1
   3  10   6  22.998   2.800   1
  -4 -11   6  364.16   14.40   1
   4  11  -6  348.57   12.00   1
   3  11  -6  342.57   12.10   1
   3  11  -6  322.47   12.10   1
   2  11  -6  302.77   11.30   1
   2  11  -6  300.57   11.50   1
  -1  11   6  324.17    9.30   1
   1  11  -6  338.17   12.00   1
   1  11  -6  308.37   11.90   1
   0  11   6  490.15   13.20   1
   0  11  -6  471.75   16.00   1
   1  11   6  242.18    8.60   1
   1  11   6  239.78    8.00   1
  -1  11  -6  237.68    8.90   1
   2  11   6  117.59    5.20   1
  -2  11  -6  107.09    5.60   1
   2  11   6  102.69    5.20   1
   3  11   6  33.497   2.900   1
   3  11   6  30.297   3.000   1
  -3  11  -6  27.797   3.200   1
   3  12  -6  184.18    7.90   1
   3  12  -6  174.38    7.80   1
   2  12  -6  469.45   15.80   1
   2  12  -6  450.55   15.70   1
   1  12  -6  268.37   10.60   1
  -1  12   6  282.97    8.50   1
   0  12  -6  319.97   11.90   1
   0  12   6  336.57    9.90   1
   1  12   6  233.38    8.00   1
   2  12   6  332.37   11.10   1
  -2  12  -6  305.07   11.10   1
   2  12   6  319.57   10.00   1
   3  13  -6  63.694   4.300   1
   2  13  -6  250.67   10.00  -1
  -1  13   6  196.48    6.60   1
   1  13  -6  190.18    8.40   1
   0  13  -6 1524.25   44.60   1
   0  13   6 1566.54   37.40   1
   1  13   6  35.596   3.200   1
   2  13   6  0.6999  1.6998   1
   2  13   6 -0.2000  1.6998   1
   3  14  -6  119.49    5.90  -1
   2  14  -6  117.59    6.20   1
  -1  14   6  102.69    4.50   1
   1  14  -6  103.79    5.90   1
   0  14   6  712.63   18.80   1
   0  14  -6  724.33   22.50   1
   1  14   6  96.990   4.700   1
   2  14   6  64.394   3.800   1
   2  15  -6  198.28    8.40   1
   1  15  -6  86.691   5.199   1
  -1  15   6  79.492   4.000   1
   0  15   6  20.898   2.500  -1
   1  15   6  105.09    4.80   1
   2  15   6  172.68    6.20   1
   2  16  -6  266.67   10.00   1
   1  16  -6  296.77   11.00   1
  -1  16   6  304.57    9.00   1
   0  16   6  70.693   3.800   1
   1  16   6  131.39    5.30   1
   0  17   6  34.897   2.900   1
  -5   0   7  341.57   11.60  -1
  -4   0   7  3.4997  1.7998   1
  -4   0   7  4.8995  2.7997   1
   3   0  -7  204.38    8.60   1
  -3   0   7  210.98    7.90   1
  -2   0   7 2672.63   72.49   1
   2   0  -7 2691.73   75.29   1
   1   0  -7  56.294   4.000   1
   0   0  -7  8.8991  2.1998   1
  -1   0  -7 1025.80   31.80   1
  -2   0  -7 1337.77   41.00   1
  -2   0  -7 1298.57   37.20   1
  -3   0  -7 1243.28   36.00   1
  -3   0  -7 1269.87   40.00   1
  -4   0  -7  23.998   4.200   1
  -5  -1   7  92.491   4.700   1
  -5   1   7  73.493   4.500   1
  -4  -1   7  744.63   22.80   1
  -4   1   7  763.52   22.80   1
   3  -1  -7  97.090   5.199   1
  -3  -1   7  92.391   4.800   1
   3   1  -7  93.791   5.299   1
  -3   1   7  93.191   4.800   1
  -2  -1   7 1494.55   41.60   1
   2  -1  -7 1545.55   43.50   1
   2   1  -7 1512.05   43.70   1
  -2   1   7 1467.35   41.50   1
   1  -1  -7  555.44   17.80   1
   1   1  -7  556.14   18.00   1
   0  -1  -7  177.78    7.70   1
   0   1  -7  167.98    7.60   1
  -1  -1  -7  153.88    7.90   1
  -1   1  -7  153.48    7.90   1
  -2  -1  -7  17.998   3.900   1
  -2  -1  -7  22.398   2.700   1
  -2   1  -7  16.798   3.700   1
  -2   1  -7  12.199   2.100   1
  -3  -1  -7  168.88    9.80   1
   3   1   7  168.18    6.50   1
  -3   1  -7  159.78    7.10   1
  -3   1  -7  162.08    9.50   1
  -4   1  -7  22.898   4.100   1
  -5  -2   7  289.57    9.90   1
  -5   2   7  274.87    9.90   1
  -4  -2   7  81.492   4.800   1
   4   2  -7  87.691   5.199   1
  -4   2   7  79.292   4.800   1
  -3  -2   7  71.593   4.300   1
   3   2  -7  73.493   4.900   1
  -3   2   7  75.892   4.200   1
   2  -2  -7  795.22   24.00   1
  -2  -2   7  800.32   23.00   1
   2   2  -7  774.02   23.30   1
  -2   2   7  785.12   22.80   1
   2   2  -7  808.82   24.60   1
   1  -2  -7  852.01   26.30   1
   1   2  -7  897.71   26.80   1
   0  -2  -7  445.56   14.60   1
   0   2  -7  402.86   14.60   1
  -1  -2  -7  333.77   13.10   1
  -1   2  -7  344.07   13.10   1
  -2  -2  -7  278.07   12.50  -1
  -2   2  -7  301.37   12.80  -1
  -2   2  -7  274.57   10.00  -1
  -3  -2  -7  150.48    9.10   1
  -3   2  -7  134.89    8.60   1
  -3   2  -7  135.89    6.50   1
   3   2   7  134.89    5.80   1
  -5   3   7  249.28    9.10   1
  -4  -3   7  115.59    5.80   1
  -4   3   7  118.99    5.80   1
   4   3  -7  111.39    6.10   1
  -3  -3   7  412.06   13.40   1
  -3   3   7  405.16   13.30   1
   3   3  -7  416.96   14.60   1
  -2  -3   7  195.18    7.10   1
   2   3  -7  187.48    8.00   1
  -2   3   7  185.38    6.90   1
   2   3  -7  178.68    7.10   1
   1  -3  -7  955.50   27.80  -1
   1   3  -7  903.91   28.20  -1
   0  -3  -7  813.62   25.10   1
   0   3  -7  805.72   25.40   1
   0   3   7  828.52   20.00   1
  -1  -3  -7  333.57   13.00   1
  -1   3  -7  331.27   12.90   1
  -2  -3  -7  437.76   17.20   1
  -2   3  -7  456.15   17.30   1
  -2   3  -7  456.35   14.60   1
   2   3   7  449.06   12.80   1
  -3  -3  -7  223.08   11.60   1
  -3   3  -7  237.98   11.60   1
  -3   3  -7  242.28    9.30   1
   3   3   7  242.28    8.30   1
  -5   4   7  68.093   4.100   1
  -4  -4   7  78.392   4.700  -1
   4   4  -7  77.492   5.099  -1
  -4   4   7  88.491   4.900  -1
  -3  -4   7  79.592   4.400   1
  -3   4   7  76.892   4.400   1
   3   4  -7  79.792   5.199   1
  -2   4   7  263.07    8.80   1
   2   4  -7  248.48    9.20   1
   2   4  -7  260.97   10.10   1
   1   4  -7  217.88    8.90   1
   0  -4  -7  192.08    8.60  -1
   0   4  -7  215.18    9.00  -1
   0   4   7  221.18    6.50  -1
  -1  -4  -7  740.83   24.20   1
  -1   4  -7  734.33   24.20   1
   1   4   7  759.82   19.00   1
  -2  -4  -7  220.98   11.00  -1
  -2   4  -7  241.78   11.20  -1
   2   4   7  230.28    7.90  -1
   2   4   7  237.38    8.70  -1
  -2   4  -7  234.88    8.80  -1
  -3  -4  -7  370.66   15.80   1
  -3   4  -7  368.86   15.50   1
  -3   4  -7  401.16   13.30   1
   3   4   7  388.56   11.70   1
  -4  -5   7  305.67   11.30   1
  -4   5   7  363.46   11.80   1
   4   5  -7  321.37   12.30   1
  -3  -5   7  329.07   10.90   1
   3   5  -7  292.47   11.80   1
   3   5  -7  313.17   11.00   1
  -3   5   7  318.77   10.80   1
   2   5  -7  207.58    8.20   1
  -2   5   7  219.78    7.70   1
   2   5  -7  224.58    9.20   1
   1   5  -7  94.091   5.499   1
   0   5   7  198.38    6.30  -1
   0   5  -7  206.58    8.80  -1
  -1  -5  -7  214.68    9.90   1
   1   5   7  220.98    8.10   1
  -1   5  -7  246.08   10.30   1
   1   5   7  222.38    7.30   1
  -2  -5  -7  152.78    8.80   1
   2   5   7  148.49    6.10   1
  -2   5  -7  145.49    8.50   1
  -2   5  -7  157.08    6.70   1
   2   5   7  157.38    6.50   1
  -3  -5  -7  169.38    9.60   1
   3   5   7  158.68    6.50   1
  -3   5  -7  169.28    9.40   1
  -3   5  -7  170.58    7.30   1
  -4   6   7  30.797   3.400   1
   4   6  -7  32.697   3.500   1
  -3   6   7  164.68    6.90   1
   3   6  -7  172.98    7.30   1
   3   6  -7  168.28    7.90   1
   2   6  -7  457.35   15.60   1
  -2   6   7  425.56   13.70   1
   2   6  -7  455.45   14.70   1
   1   6  -7  94.191   5.699   1
   1   6  -7  94.891   4.900   1
   0   6  -7  543.45   18.00   1
   0   6   7  518.45   13.80   1
   1   6   7  201.98    7.50   1
   1   6   7  210.18    7.00   1
  -1   6  -7  206.48    9.50   1
  -2  -6  -7  486.05   18.60   1
   2   6   7  498.35   14.30   1
  -2   6  -7  528.05   16.30   1
  -2   6  -7  521.35   18.80   1
   2   6   7  491.65   16.10   1
  -3  -6  -7  13.699   4.400   1
   3   6   7  17.198   2.700   1
  -3   6  -7  12.499   2.500   1
  -3   6  -7  21.298   4.600   1
  -4   7   7  47.695   3.800   1
  -3   7   7  135.29    6.00   1
   3   7  -7  126.19    6.70   1
   3   7  -7  126.99    6.20   1
   2   7  -7  201.68    8.10   1
   2   7  -7  195.18    8.70   1
   1   7  -7  357.86   12.90   1
   1   7  -7  332.57   11.90   1
   0   7  -7  315.67   12.10  -1
   0   7   7  312.57    9.10  -1
   1   7   7  392.96   12.60   1
   1   7   7  393.96   11.30   1
  -1   7  -7  388.26   12.70   1
  -1   7  -7  380.76   14.70   1
  -2   7  -7  67.893   5.899   1
  -2   7  -7  62.794   4.200   1
   2   7   7  66.593   4.000   1
   2   7   7  59.894   4.000   1
  -3  -7  -7  9.5990  4.3996   1
   3   7   7  10.799   2.400   1
  -3   7  -7  5.9994  2.0998   1
  -4  -8   7  772.52   26.60   1
  -4   8   7  808.22   23.60   1
   3   8  -7  98.290   5.799   1
  -3   8   7  98.890   4.999   1
   3   8  -7  88.491   5.299   1
   2   8  -7  168.18    8.00   1
   2   8  -7  177.68    7.60   1
   1   8  -7  425.26   14.30   1
   1   8  -7  413.56   14.80   1
   0   8  -7  102.49    6.10   1
   0   8   7  96.890   4.200   1
   1   8   7  114.89    5.30   1
   1   8   7  121.49    5.10   1
  -1   8  -7  129.79    7.20   1
  -1   8  -7  117.09    5.50   1
   2   8   7  164.48    7.10   1
  -2   8  -7  186.28    7.60   1
  -2   8  -7  179.28    9.20   1
   2   8   7  182.58    6.90   1
  -3   8  -7  7.7992  2.2998   1
   3   8   7  5.6994  2.1998   1
  -4  -9   7  69.993   6.099   1
   3   9  -7  275.07   11.00   1
   3   9  -7  277.57   10.50   1
   2   9  -7  139.49    7.10   1
   2   9  -7  136.99    6.60   1
   1   9  -7 1910.71   54.59   1
   1   9  -7 1926.41   55.59   1
   0   9   7  58.594   3.400   1
   0   9  -7  61.194   4.400   1
   0   9  -7  61.294   4.800   1
  -1   9  -7  221.48   10.00   1
  -1   9  -7  228.58    8.60   1
   1   9   7  237.38    8.50   1
   1   9   7  235.28    7.80   1
  -2   9  -7  80.492   4.800   1
   2   9   7  73.093   4.300   1
   2   9   7  76.392   4.400   1
  -3   9  -7  44.096   3.700   1
  -4 -10   7  46.295   5.599   1
   4  10  -7  37.496   3.400   1
   3  10  -7  53.995   4.200   1
   3  10  -7  49.895   4.000   1
   2  10  -7  61.394   4.300   1
   2  10  -7  51.795   4.400   1
   1  10  -7  174.08    7.70   1
   1  10  -7  176.28    8.10   1
   0  10  -7  214.48    8.90   1
   0  10  -7  216.88    9.40   1
   0  10   7  208.08    7.10   1
  -1  10  -7  375.66   12.50   1
   1  10   7  371.16   12.40   1
   1  10   7  387.46   11.30   1
  -1  10  -7  371.36   13.20   1
   2  10   7  227.18    8.10   1
   2  10   7  227.58    8.80   1
  -2  10  -7  245.08    9.10   1
   3  10   7  144.79    5.80   1
  -3  10  -7  149.59    6.40   1
   3  11  -7  278.87   10.50   1
   3  11  -7  272.97   10.70   1
   2  11  -7  271.57   10.70   1
   2  11  -7  281.27   11.00   1
   1  11  -7  52.795   4.500   1
   1  11  -7  52.995   4.300   1
   0  11  -7  68.193   4.800   1
   0  11   7  70.393   3.900   1
   0  11  -7  70.093   4.100   1
  -1  11  -7  134.89    6.70   1
  -1  11  -7  141.69    6.30   1
   1  11   7  140.19    5.80   1
  -2  11  -7  106.39    5.40   1
   2  11   7  95.690   4.800   1
   2  11   7  102.19    5.20   1
   3  12  -7  204.18    8.70  -1
   3  12  -7  231.08    8.90  -1
   2  12  -7  4.2996  2.1998   1
   2  12  -7  3.0997  2.1998   1
   1  12  -7  138.89    7.00  -1
   0  12  -7  711.13   22.20   1
   0  12   7  688.03   18.30   1
  -1  12  -7  43.096   3.700   1
   1  12   7  44.596   3.500   1
  -2  12  -7  23.598   3.000   1
   2  12   7  17.798   2.600   1
   2  12   7  24.398   2.900   1
   3  13  -7  508.25   16.60   1
   2  13  -7  424.66   14.80   1
   1  13  -7  102.39    5.90   1
   0  13   7  279.17    8.90   1
   0  13  -7  283.47   10.80   1
   1  13   7  43.196   3.400   1
   2  13   7  165.78    6.30  -1
   3  14  -7  287.37   10.40   1
   2  14  -7  182.28    8.00   1
   1  14  -7 1346.67   39.50   1
   0  14   7  348.97   10.40   1
   0  14  -7  340.47   12.40   1
   1  14   7  75.892   4.100   1
   2  15  -7  47.395   3.900   1
   1  15  -7  158.48    7.30   1
   0  15   7  259.17    8.40   1
   1  15   7  124.69    5.20   1
   1  16  -7  299.97   10.90   1
   0  16   7  418.56   11.80   1
  -4   0   8  90.391   5.099   1
  -3   0   8  289.27   10.20   1
   3   0  -8  285.37   11.00   1
  -2   0   8  101.89    4.80   1
   2   0  -8  102.09    5.60   1
   1   0  -8  213.98    8.90   1
   0   0  -8 1127.19   34.20   1
  -1   0  -8  120.19    7.20   1
  -2   0  -8  4.7995  3.1997   1
  -2   0  -8  2.4997  1.7998   1
  -3   0  -8  787.72   27.00   1
  -4  -1   8  71.093   4.500   1
   4   1  -8  65.493   4.600   1
  -4   1   8  72.193   4.500   1
  -3  -1   8  354.36   11.90   1
   3  -1  -8  336.77   12.50   1
   3   1  -8  353.36   12.90   1
  -3   1   8  350.46   11.80   1
  -2  -1   8  450.95   14.20   1
   2  -1  -8  462.55   15.40   1
  -2   1   8  453.05   14.20   1
   2   1  -8  453.65   15.70   1
   1  -1  -8 1329.97   39.40   1
   1   1  -8 1349.27   39.70   1
   0  -1  -8  643.14   21.20   1
   0   1  -8  657.23   21.40   1
  -1  -1  -8  455.25   16.80   1
  -1   1  -8  457.95   16.80   1
  -2  -1  -8  649.14   19.60   1
  -2  -1  -8  609.64   22.60   1
  -2   1  -8  642.64   19.70   1
  -2   1  -8  650.13   22.90   1
  -3  -1  -8  417.66   16.70   1
  -3   1  -8  424.26   13.80   1
  -3   1  -8  415.36   16.60   1
   3   1   8  399.56   12.10   1
  -4  -2   8  129.99    6.00   1
  -4   2   8  130.69    6.10   1
   4   2  -8  104.69    6.00   1
  -3  -2   8  180.68    7.30   1
  -3   2   8  173.28    7.10   1
   3   2  -8  170.98    8.00   1
   2  -2  -8  361.66   12.70   1
   2   2  -8  389.06   13.50   1
  -2   2   8  352.06   11.70   1
   2   2  -8  350.16   12.00   1
   1  -2  -8  2.0998  1.7998  -1
   1   2  -8  0.5999  1.7998  -1
   0  -2  -8  289.07   11.50   1
   0   2  -8  303.57   11.70   1
  -1  -2  -8  95.390   6.599   1
  -1   2  -8  100.09    6.50   1
  -2  -2  -8  334.97   14.40   1
  -2   2  -8  350.96   14.50   1
  -2   2  -8  329.67   11.70   1
  -3  -2  -8  119.59    8.10   1
  -3   2  -8  115.49    5.80   1
  -3   2  -8  123.69    8.00   1
   3   2   8  111.19    5.30   1
  -4  -3   8  75.892   4.700  -1
   4   3  -8  83.292   5.099  -1
  -4   3   8  86.591   4.900  -1
  -3  -3   8  54.695   3.900   1
  -3   3   8  55.594   3.900   1
   3   3  -8  56.394   4.600   1
  -2   3   8  228.18    8.20  -1
   2   3  -8  230.88    8.70  -1
   2   3  -8  242.28    9.80  -1
   1  -3  -8  627.44   20.10  -1
   1   3  -8  642.34   20.70  -1
   0  -3  -8  211.28    9.10   1
   0   3  -8  209.08    9.30   1
   0   3   8  220.48    6.70   1
  -1  -3  -8  69.993   5.499  -1
   1   3   8  67.293   3.800  -1
  -1   3  -8  60.494   5.499  -1
  -2  -3  -8 1103.19   36.10  -1
   2   3   8 1142.19   28.50  -1
  -2   3  -8 1146.79   36.30  -1
  -2   3  -8 1134.39   32.80  -1
  -3  -3  -8  5.2995  3.6996  -1
   3   3   8  5.3995  2.2998  -1
  -3   3  -8  4.1996  2.0998  -1
  -3   3  -8  4.8995  3.4997  -1
  -4   4   8  143.39    6.50   1
   4   4  -8  141.79    7.00   1
  -3   4   8  63.094   4.100   1
   3   4  -8  63.294   4.800   1
   2   4  -8  65.193   4.800   1
  -2   4   8  70.393   3.800   1
   2   4  -8  63.694   4.100   1
   1   4  -8  730.53   23.40   1
   0  -4  -8  468.45   16.30   1
   0   4  -8  480.05   16.70   1
   0   4   8  469.05   12.70   1
  -1  -4  -8  325.67   13.10  -1
  -1   4  -8  318.57   13.10  -1
   1   4   8  328.17    9.90  -1
  -2  -4  -8  140.09    8.60   1
  -2   4  -8  151.18    6.70   1
   2   4   8  144.49    6.10   1
  -2   4  -8  133.59    8.50   1
  -3  -4  -8  406.56   16.20   1
  -3   4  -8  420.06   13.60   1
   3   4   8  364.46   11.80   1
  -3   4  -8  426.26   16.20   1
  -4   5   8  173.78    7.50   1
   4   5  -8  193.68    8.30   1
   3   5  -8  146.99    7.50   1
  -3   5   8  146.49    6.50   1
   2   5  -8  23.898   3.600   1
   2   5  -8  22.798   3.000   1
  -2   5   8  25.297   2.700   1
   1   5  -8  322.07   12.40   1
   0   5   8  125.09    4.90   1
   0   5  -8  129.79    6.90   1
  -1  -5  -8  120.29    7.30   1
   1   5   8  119.99    5.20   1
  -1   5  -8  117.59    7.20   1
  -2  -5  -8  65.693   6.299   1
  -2   5  -8  71.093   4.400   1
   2   5   8  61.394   4.000   1
  -2   5  -8  57.094   5.899   1
  -3  -5  -8  220.78   11.10   1
   3   5   8  218.48    7.90   1
  -3   5  -8  236.38   11.00   1
  -3   5  -8  233.48    8.90   1
   4   6  -8  2.4997  1.9998   1
  -4   6   8  5.1995  2.1998   1
  -3   6   8  145.99    6.30  -1
   3   6  -8  128.99    7.00  -1
   3   6  -8  126.39    6.20  -1
   2   6  -8  98.290   5.299   1
   2   6  -8  105.59    6.20   1
  -2   6   8  114.09    5.00   1
   1   6  -8  424.06   15.10   1
   1   6  -8  416.76   14.10   1
   0   6  -8  403.76   14.50   1
   0   6   8  373.66   10.90   1
   1   6   8  33.797   3.100   1
  -1   6  -8  31.597   4.400   1
  -2  -6  -8  132.59    8.40   1
  -2   6  -8  146.99    6.60   1
   2   6   8  133.09    5.90   1
  -2   6  -8  138.19    8.40   1
  -3  -6  -8  315.17   13.50   1
   3   6   8  322.57   10.00   1
  -3   6  -8  307.77   11.20   1
  -3   6  -8  341.57   13.60   1
  -4   7   8  19.198   2.900   1
   4   7  -8  11.799   2.400   1
   3   7  -8  19.498   3.000  -1
  -3   7   8  35.496   3.400  -1
   3   7  -8  21.698   2.900  -1
   2   7  -8  351.26   12.40   1
   2   7  -8  345.97   13.20   1
   1   7  -8  325.47   12.40   1
   1   7  -8  298.37   11.20   1
   0   7  -8  74.493   5.399   1
   0   7   8  65.193   3.600   1
  -1   7  -8  71.093   5.799   1
  -1   7  -8  77.292   4.400   1
   1   7   8  71.993   4.200   1
  -2   7  -8  742.33   24.80   1
   2   7   8  713.53   19.50   1
  -2   7  -8  722.93   22.20   1
  -3   7  -8  235.38    8.70   1
   3   7   8  213.88    7.70   1
   3   8  -8  67.993   4.600   1
   3   8  -8  73.593   5.099   1
   2   8  -8  167.18    8.10  -1
   2   8  -8  166.18    7.50  -1
   1   8  -8  122.69    6.30   1
   1   8  -8  136.69    7.20   1
   0   8   8  14.899   2.100   1
   0   8  -8  9.9990  2.6997   1
  -1   8  -8  177.88    7.30   1
   1   8   8  176.48    6.80   1
  -1   8  -8  181.38    9.00   1
  -2   8  -8  173.48    7.50   1
  -2   8  -8  172.98    9.10   1
   2   8   8  170.48    6.80   1
   3   8   8  40.896   3.400   1
  -3   8  -8  35.496   3.300   1
  -4  -9   8  159.78    8.70   1
   3   9  -8  92.491   5.199   1
   3   9  -8  85.291   5.399   1
   2   9  -8  70.893   4.700   1
   2   9  -8  78.992   5.299   1
   1   9  -8  60.994   4.900  -1
   1   9  -8  61.394   4.600  -1
   0   9  -8  126.59    6.50   1
   0   9   8  132.99    5.30   1
   0   9  -8  127.89    7.20   1
  -1   9  -8  566.54   19.70   1
   1   9   8  556.24   15.60   1
  -1   9  -8  577.44   17.80   1
  -2   9  -8  96.490   5.299   1
   2   9   8  92.691   4.800   1
   3  10  -8  575.64   18.30   1
   3  10  -8  554.24   18.80   1
   2  10  -8  75.192   4.900   1
   2  10  -8  75.692   5.299   1
   1  10  -8  149.69    7.70   1
   1  10  -8  162.08    7.50   1
   0  10   8  116.69    5.10   1
   0  10  -8  125.99    7.10   1
   0  10  -8  120.79    6.40   1
   1  10   8  749.73   20.00   1
  -1  10  -8  773.62   22.80   1
  -1  10  -8  747.53   23.50   1
   2  10   8  194.68    7.30   1
  -2  10  -8  212.18    8.20   1
   3  11  -8  58.494   4.200   1
   3  11  -8  62.594   4.400   1
   2  11  -8  101.79    6.10   1
   2  11  -8  103.39    5.90   1
   1  11  -8  40.696   4.200   1
   1  11  -8  37.296   3.900   1
   0  11  -8  200.58    8.70   1
   0  11   8  189.68    7.00   1
   0  11  -8  201.88    7.70   1
   1  11   8  84.692   4.600   1
  -1  11  -8  80.392   5.099   1
  -1  11  -8  85.891   4.800   1
   2  11   8  57.894   3.800   1
  -2  11  -8  58.794   4.100   1
   3  12  -8  386.96   13.50   1
   3  12  -8  391.86   13.40   1
   2  12  -8  224.58    9.70  -1
   2  12  -8  257.37    9.90  -1
   1  12  -8  384.96   13.80   1
   0  12  -8  277.77   11.00   1
   0  12   8  305.47    9.30   1
   1  12   8  283.37    9.20   1
  -1  12  -8  285.37   10.20   1
   2  12   8  79.492   4.300   1
  -2  12  -8  87.191   4.700   1
   3  13  -8  87.991   4.800   1
   2  13  -8  90.291   5.299   1
   1  13  -8  333.47   12.40   1
   0  13   8  268.47    8.50   1
   0  13  -8  249.88   10.00   1
   1  13   8  280.67    9.00   1
   2  14  -8  42.896   3.800   1
   1  14  -8  97.390   5.599   1
   0  14   8  8.6991  1.9998   1
   0  14  -8  4.1996  2.1998   1
   1  14   8  36.396   3.100   1
   1  15  -8  300.57   11.00   1
   0  15   8  77.092   4.000   1
  -4   0   9  4.5995  1.9998   1
   3   0  -9  449.26   15.50   1
  -3   0   9  439.86   14.50   1
   2   0  -9  14.699   2.800   1
   1   0  -9  54.595   4.700   1
  -1   0  -9  461.35   17.40   1
  -2   0  -9  66.793   4.400   1
  -2   0  -9  63.994   6.299   1
   3   0   9  88.391   4.600   1
  -3   0  -9  94.591   6.799   1
  -4  -1   9  98.890   5.199   1
  -4   1   9  96.090   5.099   1
   4   1  -9  93.791   5.399   1
   3  -1  -9  31.797   3.500   1
  -3  -1   9  33.697   3.300   1
  -3   1   9  32.897   3.300   1
   3   1  -9  35.496   3.800   1
   2  -1  -9  653.53   21.60   1
   2   1  -9  696.43   22.10   1
   1  -1  -9  121.79    6.70   1
   1   1  -9  127.49    6.90   1
   0  -1  -9 1153.28   34.70   1
   0   1  -9 1094.49   34.60   1
  -1  -1  -9  183.78    9.60   1
  -1   1  -9  202.08    9.80   1
  -2  -1  -9  227.58   11.50   1
  -2   1  -9  255.47    9.30   1
  -2   1  -9  236.18   11.50   1
  -3  -1  -9  44.596   5.199   1
   3  -1   9  37.996   3.300   1
   3   1   9  37.196   3.300   1
  -3   1  -9  47.795   5.299   1
   4   2  -9  236.58    9.50   1
  -4   2   9  244.68    9.20   1
  -3   2   9  150.88    6.60   1
   3   2  -9  144.19    7.30   1
   2   2  -9  335.57   12.80   1
   1  -2  -9 1019.50   31.10   1
   1   2  -9 1021.30   31.50   1
   0  -2  -9  35.696   4.400  -1
   0   2  -9  23.198   3.600  -1
   0   2   9  28.597   2.700  -1
  -1  -2  -9  112.29    7.40   1
  -1   2  -9  103.59    7.20   1
  -2  -2  -9  126.59    8.30   1
   2   2   9  131.49    5.80   1
  -2   2  -9  130.89    8.40   1
  -2   2  -9  133.09    6.30   1
   3   2   9  397.76   11.90   1
  -3   2  -9  411.36   13.50   1
  -3   2  -9  426.16   16.00   1
  -4   3   9  29.897   3.200   1
   4   3  -9  30.297   3.300   1
  -3   3   9  290.37   10.40   1
   3   3  -9  293.57   11.70   1
   2   3  -9  218.68    8.60  -1
   2   3  -9  233.28    9.90  -1
   1   3  -9  82.892   5.699   1
   0  -3  -9  559.74   19.50  -1
   0   3   9  571.64   15.20  -1
   0   3  -9  598.54   20.00  -1
  -1  -3  -9  245.68   11.50   1
   1   3   9  257.57    8.50   1
  -1   3  -9  271.67   11.90   1
  -2  -3  -9  245.78   11.80   1
  -2   3  -9  245.48   11.80   1
   2   3   9  249.58    8.70   1
  -2   3  -9  255.67    9.50   1
  -3  -3  -9  33.997   4.800   1
   3   3   9  56.194   3.700   1
  -3   3  -9  48.995   5.299   1
  -3   3  -9  50.995   3.800   1
   4   4  -9  43.096   3.800   1
  -4   4   9  46.495   3.700   1
   3   4  -9  178.68    8.60   1
  -3   4   9  199.58    7.80   1
   2   4  -9  43.296   4.200   1
   2   4  -9  40.996   3.600   1
   1   4  -9  259.17   10.80   1
   0  -4  -9  577.44   20.00   1
   0   4   9  589.24   15.80   1
   0   4  -9  628.44   20.70   1
  -1  -4  -9  43.196   5.099   1
   1   4   9  40.696   3.400   1
  -1   4  -9  44.496   5.199   1
  -2  -4  -9  307.27   13.60  -1
   2   4   9  310.27   10.20  -1
  -2   4  -9  334.27   11.40  -1
  -2   4  -9  298.97   13.50  -1
  -3  -4  -9  116.19    7.50   1
  -3   4  -9  112.19    7.30   1
  -3   4  -9  114.89    5.60   1
   3   4   9  121.39    5.20   1
   4   5  -9  84.992   5.099   1
  -4   5   9  82.992   4.800   1
   3   5  -9  262.27   10.90   1
  -3   5   9  264.27    9.70   1
   2   5  -9  184.08    7.80   1
   2   5  -9  180.88    8.60   1
   1   5  -9  94.791   5.999  -1
   1   5  -9  89.191   5.199  -1
   0   5   9  623.94   16.60  -1
   0   5  -9  646.04   21.60  -1
  -1  -5  -9  1.0999  3.0997   1
   1   5   9  1.4999  1.7998   1
  -1   5  -9 -0.1000  2.5997   1
  -2  -5  -9  521.75   19.30   1
  -2   5  -9  521.65   16.90   1
   2   5   9  511.55   15.00   1
  -2   5  -9  545.45   19.70   1
   3   5   9  76.992   4.200   1
  -3   5  -9  81.892   4.600   1
  -4   6   9  4.7995  2.0998   1
   4   6  -9  7.6992  2.1998   1
   3   6  -9  14.899   2.900   1
  -3   6   9  21.598   2.900   1
   3   6  -9  15.398   2.700   1
   2   6  -9  166.18    8.20   1
   2   6  -9  169.48    7.50   1
   1   6  -9  299.37   12.20   1
   1   6  -9  301.37   11.20   1
   0   6   9  355.86   10.50   1
   0   6  -9  360.66   14.00   1
  -1   6  -9  141.69    6.40   1
  -1   6  -9  140.49    8.20   1
   1   6   9  145.09    6.00   1
  -2   6  -9  300.87   13.60   1
  -2   6  -9  334.67   11.70   1
   2   6   9  341.67   10.60   1
   4   7  -9  92.591   5.199   1
  -4   7   9  90.791   4.999   1
   3   7  -9  130.09    6.30   1
   3   7  -9  125.69    6.90   1
   2   7  -9  873.71   26.30   1
   2   7  -9  837.82   27.30   1
   1   7  -9  317.07   11.60   1
   1   7  -9  305.97   12.50   1
   0   7  -9  259.57   11.20   1
   0   7   9  261.97    8.40   1
   1   7   9  103.99    5.10   1
  -1   7  -9  106.29    5.40   1
  -1   7  -9  101.89    7.00   1
   2   7   9  156.78    6.50   1
  -2   7  -9  156.68    8.80   1
  -2   7  -9  159.68    7.10   1
   3   8  -9  22.398   3.300   1
   3   8  -9  28.297   3.300   1
   2   8  -9  223.58    9.80   1
   2   8  -9  211.68    9.00   1
   1   8  -9  949.80   29.90   1
   1   8  -9  941.71   28.90   1
   0   8  -9  192.88    9.20   1
   0   8   9  171.88    6.60   1
   0   8  -9  188.28    8.30   1
   1   8   9  15.098   2.500   1
  -1   8  -9  17.098   3.700   1
  -1   8  -9  16.598   2.500   1
  -2   8  -9  410.06   15.90   1
  -2   8  -9  439.46   14.30   1
   2   8   9  432.66   12.70   1
   3   9  -9  62.694   4.600   1
   3   9  -9  54.495   4.200   1
   2   9  -9  0.7999  2.0998   1
   2   9  -9  1.3999  1.9998   1
   1   9  -9  21.098   3.400   1
   1   9  -9  21.998   3.000   1
   0   9  -9  156.78    7.30  -1
   0   9   9  156.38    6.00  -1
   0   9  -9  140.29    7.90  -1
  -1   9  -9  275.17   10.50   1
  -1   9  -9  258.37   11.50   1
   1   9   9  278.67    9.10   1
  -1   9  -9  258.67    9.80   1
  -2   9  -9  19.298   2.900   1
   2   9   9  9.8990  2.2998   1
   3  10  -9  56.094   4.400   1
   3  10  -9  66.893   4.400   1
   2  10  -9  5.8994  2.3998   1
   2  10  -9  5.0995  2.3998   1
   1  10  -9  61.594   4.600   1
   1  10  -9  58.494   4.900   1
   0  10   9  212.98    7.50  -1
   0  10  -9  218.38    9.90  -1
   0  10  -9  222.58    9.30  -1
  -1  10  -9  7.6992  2.0998   1
   1  10   9  3.9996  1.9998   1
  -1  10  -9  5.9994  2.4997   1
   2  10   9  74.993   4.100   1
  -2  10  -9  70.593   4.400   1
   3  11  -9  374.46   12.30   1
   3  11  -9  328.57   12.40   1
   2  11  -9  58.894   4.500   1
   2  11  -9  65.793   4.800   1
   1  11  -9  71.993   5.299   1
   1  11  -9  69.593   4.900   1
   0  11  -9  765.92   23.80   1
   0  11   9  806.92   20.80   1
   0  11  -9  848.12   25.30   1
  -1  11  -9  178.88    7.90   1
  -1  11  -9  178.78    7.40   1
   1  11   9  192.58    7.00   1
   2  12  -9  17.598   3.000   1
   2  12  -9  10.999   2.800   1
   1  12  -9  350.86   12.80   1
   0  12  -9  5.3995  2.2998   1
   0  12   9  5.0995  1.8998   1
   1  12   9  28.297   3.000   1
  -1  12  -9  21.198   2.900   1
   2  13  -9  25.597   3.300  -1
   1  13  -9  115.39    6.10   1
   0  13  -9  53.595   4.300   1
   0  13   9  53.095   3.500   1
   1  13   9  27.397   2.900  -1
   1  14  -9  289.07   10.70   1
   0  14  -9  3.1997  2.0998   1
   0  14   9  3.8996  1.8998   1
   3   0 -10  410.26   14.60   1
   2   0 -10  107.29    6.20   1
   1   0 -10  9.1991  2.7997   1
   0   0 -10  3.0997  2.7997   1
  -1   0 -10  1.2999  2.9997   1
  -1   0 -10  1.9998  1.7998   1
   2   0  10  397.86   12.10   1
  -2   0 -10  420.96   16.40   1
   3   1 -10  4.1996  2.1998   1
   2  -1 -10  304.47   11.80   1
   2   1 -10  308.97   12.10   1
   1  -1 -10  72.793   5.499   1
   1   1 -10  72.493   5.599   1
   0  -1 -10  468.35   17.10   1
   0   1 -10  468.75   17.20   1
   0   1  10  460.85   12.90   1
  -1  -1 -10  143.19    8.50   1
  -1  -1 -10  143.09    6.30   1
  -1   1 -10  147.79    8.70   1
  -2  -1 -10  107.39    7.50  -1
  -2   1 -10  111.39    5.60  -1
  -2   1 -10  115.99    7.70  -1
   2   1  10  95.990   5.099  -1
   4   2 -10  47.595   3.800   1
   3   2 -10  31.797   3.800   1
   2   2 -10  665.03   22.00   1
   1  -2 -10  94.991   6.099   1
   1   2 -10  95.790   6.199   1
   0  -2 -10  820.42   26.50   1
   0   2  10  819.42   20.80   1
   0   2 -10  800.42   26.60   1
  -1  -2 -10  269.77   12.20   1
  -1   2 -10  264.97   12.10   1
   1   2  10  272.67    8.90   1
  -2  -2 -10  20.898   4.600   1
  -2   2 -10  11.499   3.700   1
  -2   2 -10  25.997   3.200   1
   2   2  10  12.099   2.500   1
   4   3 -10 -0.4000  1.7998   1
   3   3 -10  462.55   16.40  -1
   2   3 -10  455.65   15.70   1
   2   3 -10  510.55   17.30   1
   1   3 -10  280.97   11.60   1
   0  -3 -10  149.79    8.10   1
   0   3  10  156.38    5.90   1
   0   3 -10  145.29    8.10   1
  -1  -3 -10  150.78    8.70   1
  -1   3 -10  151.08    8.80   1
   1   3  10  153.58    6.30   1
  -1   3 -10  151.68    6.70   1
  -2  -3 -10  57.194   6.399   1
  -2   3 -10  50.895   5.499   1
   2   3  10  48.695   3.800   1
  -2   3 -10  48.195   3.800   1
   4   4 -10  326.67   11.80   1
   3   4 -10  272.97   11.10   1
   2   4 -10  238.08    9.30   1
   2   4 -10  234.68   10.20   1
   1   4 -10  236.88   10.50   1
   0   4 -10  66.793   5.699   1
   0   4  10  67.093   4.000   1
  -1  -4 -10  374.06   15.30   1
   1   4  10  390.86   11.90   1
  -1   4 -10  395.96   15.70   1
  -1   4 -10  409.36   13.30   1
  -2  -4 -10  455.75   17.00   1
  -2   4 -10  434.26   14.60   1
   2   4  10  476.85   13.30   1
  -2   4 -10  411.26   16.80   1
   4   5 -10  8.1992  2.0998   1
   3   5 -10  68.793   4.999   1
   2   5 -10  696.53   23.50   1
   2   5 -10  735.33   22.40   1
   1   5 -10  442.76   15.30   1
   1   5 -10  460.75   16.60   1
   0   5  10  15.398   2.400   1
   0   5 -10  25.597   4.200   1
  -1   5 -10  590.84   18.30   1
  -1   5 -10  569.94   20.80   1
   1   5  10  584.64   16.20   1
  -2  -5 -10  261.17   11.90   1
  -2   5 -10  280.57   12.10   1
  -2   5 -10  273.47   10.00   1
   2   5  10  268.97    9.00   1
   4   6 -10  25.197   3.100   1
   3   6 -10  9.6990  2.4997   1
   2   6 -10  70.093   5.399   1
   2   6 -10  75.092   4.800   1
   1   6 -10  94.191   5.499   1
   1   6 -10  90.991   6.199   1
   0   6 -10  485.35   17.50   1
   0   6  10  457.85   13.20   1
  -1   6 -10  6.2994  3.1997   1
   1   6  10  6.3994  2.1998   1
  -1   6 -10  14.599   2.700   1
  -2   6 -10  6.7993  3.3997  -1
   2   6  10  4.6995  2.0998  -1
  -2   6 -10  7.0993  2.2998  -1
   3   7 -10  189.88    8.60  -1
   2   7 -10  87.091   5.899   1
   2   7 -10  95.290   5.499   1
   1   7 -10  459.85   17.10   1
   1   7 -10  484.45   16.20   1
   0   7 -10  145.49    8.00  -1
   0   7  10  143.09    5.90  -1
   1   7  10  138.89    6.00   1
  -1   7 -10  130.49    7.80   1
  -1   7 -10  141.09    6.40   1
   2   7  10  16.798   2.600   1
  -2   7 -10  17.198   4.000   1
  -2   7 -10  19.998   2.900   1
   3   8 -10  22.098   3.100   1
   3   8 -10  19.798   3.100   1
   2   8 -10  16.698   3.100   1
   2   8 -10  11.599   2.800   1
   1   8 -10  542.35   17.70   1
   1   8 -10  499.35   18.30   1
   0   8 -10  443.06   16.20   1
   0   8  10  422.76   12.30   1
   0   8 -10  419.26   15.00   1
  -1   8 -10  468.55   15.00   1
  -1   8 -10  441.26   16.80   1
   1   8  10  456.35   13.30   1
   2   8  10  6.4993  2.1998   1
  -2   8 -10  8.1992  2.2998   1
   3   9 -10  81.592   4.700   1
   3   9 -10  80.592   4.999   1
   2   9 -10  110.09    5.90   1
   2   9 -10  101.89    6.10   1
   1   9 -10  34.297   3.800   1
   1   9 -10  36.096   4.400   1
   0   9 -10  58.894   4.700   1
   0   9 -10  60.794   5.399   1
   0   9  10  58.394   3.900   1
  -1   9 -10  268.07    9.60   1
  -1   9 -10  230.98   10.80   1
   1   9  10  256.77    8.60   1
  -1   9 -10  260.17   10.00   1
   3  10 -10  3.3997  1.9998   1
   2  10 -10  31.597   3.500   1
   2  10 -10  23.798   3.300   1
   1  10 -10  22.798   3.600   1
   1  10 -10  21.898   3.300   1
   0  10 -10  316.37   13.00   1
   0  10 -10  352.36   11.60   1
   0  10  10  327.67   10.20   1
   0  10 -10  342.17   12.50   1
  -1  10 -10  62.594   4.100   1
   1  10  10  62.694   4.000   1
  -1  10 -10  62.294   4.600   1
   2  11 -10  45.195   3.800   1
   2  11 -10  34.797   3.700   1
   1  11 -10  207.68    9.40   1
   1  11 -10  224.98    9.10   1
   0  11 -10  21.898   2.700   1
   0  11 -10  19.098   3.000   1
   1  11  10  3.6996  1.9998   1
  -1  11 -10  8.3992  2.2998   1
  -1  11 -10  3.0997  2.2998   1
   2  12 -10  8.5991  2.3998   1
   2  12 -10  8.7991  2.5997   1
   1  12 -10  354.76   12.70   1
   0  12 -10  72.693   4.800   1
   1  13 -10  132.19    6.30   1
   2   0 -11  40.496   4.200  -1
   1   0 -11 1355.96   41.00   1
   0   0 -11  857.71   28.00   1
   1   0  11  29.797   3.200   1
  -1   0 -11  27.097   3.100   1
  -1   0 -11  31.697   4.900   1
  -2   0 -11  667.13   22.80   1
   2   0  11  660.33   17.70   1
   3   1 -11  50.495   4.300   1
   2  -1 -11  177.58    8.20   1
   2   1 -11  168.38    8.30   1
   1  -1 -11  586.04   20.10   1
   1   1 -11  586.64   20.20   1
   0  -1 -11  62.694   5.599   1
   0   1 -11  55.994   5.299   1
  -1  -1 -11  183.68    9.60   1
  -1   1 -11  183.48    9.60   1
   1   1  11  163.58    6.70   1
  -1   1 -11  179.58    7.30   1
   2  -1  11  58.094   3.800   1
  -2  -1 -11  52.395   5.499   1
  -2   1 -11  56.194   5.499   1
   2   1  11  55.594   3.900   1
   3   2 -11  354.36   13.10  -1
   2   2 -11  429.86   15.60   1
   1  -2 -11  16.198   3.300   1
   1   2 -11  24.298   3.800   1
   0  -2 -11  63.594   5.499   1
   0   2 -11  59.494   5.499   1
  -1  -2 -11  0.8999  3.5996   1
  -1   2 -11  0.0000  1.7998   1
   1   2  11  1.1999  1.9998   1
  -1   2 -11  -1.700   3.000   1
  -2  -2 -11  100.69    7.00   1
  -2   2 -11  102.89    5.10   1
   2   2  11  93.891   4.800   1
  -2   2 -11  100.59    6.90   1
   2   3 -11  253.97   10.80   1
   1   3 -11  395.56   15.10   1
   0  -3 -11  151.18    8.10   1
   0   3 -11  143.19    8.20   1
  -1  -3 -11  138.59    8.50   1
   1   3  11  156.98    6.40   1
  -1   3 -11  151.98    8.70   1
  -1   3 -11  156.88    6.70   1
  -2  -3 -11  21.798   4.600   1
   2   3  11  17.498   2.500   1
  -2   3 -11  31.397   3.300   1
  -2   3 -11  29.597   4.600   1
   3   4 -11  88.991   5.499   1
   2   4 -11  195.88    8.10  -1
   2   4 -11  191.28    9.00  -1
   1   4 -11  156.18    7.30   1
   1   4 -11  167.78    8.60   1
   0   4 -11  8.2992  3.1997   1
   1   4  11  68.193   4.300   1
  -1   4 -11  77.292   4.500   1
  -1   4 -11  72.793   6.099   1
   2   4  11  313.57    9.70   1
  -2   4 -11  310.17   10.80   1
  -2   4 -11  317.07   12.80   1
   2   5 -11  229.18    9.00   1
   2   5 -11  224.88   10.00   1
   1   5 -11  158.98    7.30  -1
   1   5 -11  153.08    8.10  -1
   0   5 -11  28.797   4.300   1
   1   5  11  309.57   10.20   1
  -1   5 -11  347.77   13.80   1
  -1   5 -11  333.17   11.50   1
   2   6 -11  156.98    7.20   1
   2   6 -11  163.08    8.10   1
   1   6 -11  931.21   28.20   1
   1   6 -11  912.51   29.40   1
   0   6 -11  84.892   6.299   1
  -1   6 -11  288.17   10.20   1
   1   6  11  282.07    9.20   1
  -1   6 -11  267.47   11.90   1
   3   7 -11  2.2998  1.8998   1
   2   7 -11  49.795   4.100   1
   2   7 -11  50.695   4.500   1
   1   7 -11  89.591   5.499   1
   1   7 -11  87.391   5.999   1
   0   7 -11  362.96   13.20   1
   0   7 -11  361.56   14.30   1
  -1   7 -11  19.598   3.700   1
   1   7  11  21.598   2.900   1
  -1   7 -11  24.398   2.900   1
   3   8 -11  22.098   3.100  -1
   2   8 -11  278.57   10.30   1
   2   8 -11  263.77   10.90   1
   1   8 -11  8.3992  2.7997   1
   1   8 -11  17.198   3.200   1
   0   8 -11  104.99    6.80   1
   0   8 -11  119.59    6.30   1
  -1   8 -11  788.92   25.80   1
  -1   8 -11  802.42   24.60   1
  -1   8 -11  805.02   23.80   1
   2   9 -11  55.494   4.400   1
   2   9 -11  52.295   4.100   1
   1   9 -11  62.894   5.099   1
   1   9 -11  86.091   5.199   1
   0   9 -11  488.75   17.40   1
   0   9 -11  503.85   15.70   1
   0   9 -11  479.05   16.50   1
   1   9  11  140.19    5.70   1
  -1   9 -11  137.59    6.20   1
   2  10 -11  152.98    6.90   1
   2  10 -11  154.18    7.30   1
   1  10 -11  30.597   3.500   1
   1  10 -11  34.197   3.900   1
   0  10 -11  65.893   4.600   1
   0  10 -11  56.894   4.900   1
   0  10 -11  60.094   4.000   1
   1  11 -11  132.89    6.40   1
   0  11 -11  222.58    8.80   1
   2   0 -12  66.393   4.999   1
   1   0 -12  237.38   10.50   1
   0   0 -12  14.099   3.800   1
   1   0  12  33.897   3.400   1
  -1   0 -12  43.496   5.099   1
   3   1 -12  43.196   4.000   1
   2   1 -12  286.57   11.40   1
   1  -1 -12  346.97   13.40   1
   1   1 -12  346.17   13.50   1
   0  -1 -12  17.798   3.900   1
   0   1 -12  17.398   3.600   1
   1  -1  12  254.37    8.30   1
  -1  -1 -12  267.47   11.40   1
  -1   1 -12  253.87    9.10   1
  -1   1 -12  244.18   11.10   1
   1   1  12  254.57    8.40   1
   3   2 -12  154.68    7.20   1
   2   2 -12  80.992   5.499   1
   1   2 -12  309.47   11.50   1
   1   2 -12  329.57   12.90   1
   0  -2 -12  180.88    9.00  -1
   0   2 -12  172.78    9.00  -1
   1  -2  12  10.199   2.400   1
  -1  -2 -12  16.098   3.900   1
   1   2  12  8.2992  2.2998   1
  -1   2 -12  7.0993  2.0998   1
  -1   2 -12  8.1992  3.2997   1
   3   3 -12  67.393   4.600   1
   2   3 -12  121.09    6.80   1
   1   3 -12  24.098   3.500   1
   1   3 -12  13.799   3.400   1
   0   3 -12  75.292   5.899   1
  -1  -3 -12  99.390   6.699   1
   1   3  12  99.190   4.800   1
  -1   3 -12  96.990   4.900   1
  -1   3 -12  93.191   6.499   1
   3   4 -12  61.094   4.300   1
   2   4 -12  164.48    8.00   1
   1   4 -12  112.29    6.90   1
   1   4 -12  121.59    6.10   1
   0   4 -12  24.997   4.200   1
  -1   4 -12  109.39    6.90   1
  -1   4 -12  111.49    5.30   1
   1   4  12  109.49    5.10   1
   2   5 -12  130.49    6.90   1
   2   5 -12  119.79    6.00   1
   1   5 -12  97.990   6.399   1
   1   5 -12  100.69    5.60   1
   0   5 -12  262.27   11.40   1
   1   5  12  195.38    7.00  -1
  -1   5 -12  190.28    7.60  -1
  -1   5 -12  203.68    9.40  -1
   2   6 -12  37.796   3.900   1
   2   6 -12  41.596   3.800   1
   1   6 -12  170.18    8.30  -1
   1   6 -12  155.68    7.40  -1
   0   6 -12  172.28    8.70   1
   0   6 -12  171.88    7.80   1
  -1   6 -12  136.39    6.00   1
   2   7 -12  35.896   3.500   1
   1   7 -12  60.594   4.900   1
   1   7 -12  62.594   4.500   1
   0   7 -12  94.091   6.199   1
   0   7 -12  91.591   5.399   1
   2   8 -12  56.594   4.300   1
   1   8 -12  7.2993  2.4997   1
   1   8 -12  8.4992  2.6997   1
   0   8 -12  74.793   5.399   1
   0   8 -12  79.592   4.900   1
   0   8 -12  68.793   4.300   1
   1   9 -12  143.39    6.60   1
   1   9 -12  145.49    7.20   1
   1   0 -13  238.48   10.20  -1
   0   0 -13 -0.1000  2.9997   1
   2   1 -13  25.097   3.500   1
   1   1 -13  80.792   5.599   1
   0  -1 -13  179.18    8.70   1
   0   1 -13  165.78    8.50   1
   2   2 -13  65.293   4.800   1
   1   2 -13  249.78   10.40   1
   1   2 -13  237.98    9.30   1
   0   2 -13  59.194   5.199   1
   2   3 -13  25.897   3.600   1
   1   3 -13  2.3998  2.5997  -1
   1   3 -13  3.7996  2.3998  -1
   0   3 -13  9.2991  3.3997   1
   2   4 -13  42.296   3.900   1
   1   4 -13  117.69    6.60   1
   1   4 -13  122.69    6.10   1
   0   4 -13  250.57   11.00   1
   0   4 -13  300.77   10.60   1
   1   5 -13  239.88    9.30   1
   0   5 -13  131.39    5.80  -1
   1   6 -13  41.096   4.000   1
   0   0   0    0.00    0.00   0
;
_shelx_hkl_checksum   51094
